# Supplementary material for: Mining the Microbiome of Key Species from African Savanna Woodlands: Potential for Soil Health Improvement and Plant Growth Promotion
Source: Microorganisms. 2020 Aug 24;8(9):1291. doi: 10.3390/microorganisms8091291 (PMC7563409; doi:10.3390/microorganisms8091291)
Supplement: Supplementary file 1 [file microorganisms-08-01291-s001.zip]

Archive with 5 entries (4 files):
- microorganisms-843918 r 1 supplementary/
- microorganisms-843918 r 1 supplementary/Table S1 Statistics of raw data.docx
- microorganisms-843918 r 1 supplementary/Table S2 Taxonomy.xlsx
- microorganisms-843918 r 1 supplementary/Table S3 Symbiotic effect.docx
- microorganisms-843918 r 1 supplementary/~$croorganisms-843918_supporting_figures.docx
