# Supplementary material for: Mining the Microbiome of Key Species from African Savanna Woodlands: Potential for Soil Health Improvement and Plant Growth Promotion
Source: Microorganisms. 2020 Aug 24;8(9):1291. doi: 10.3390/microorganisms8091291 (PMC7563409; doi:10.3390/microorganisms8091291)
Supplement: Supplementary file 1 [file microorganisms-08-01291-s001.zip › microorganisms-843918 r 1 supplementary/Table S2 Taxonomy.xlsx]

## Sheet: Folha1
Table S2. Taxonomy assignment of representative sequences from each OTU from the six sampling areas (CH, CL, LNH, LNL, NSH, NSL) of our study. C: Calcrete; LN: Lebombo North; NS: Nwambia Sanveld; CH: Mopane rhizosphere on C with high fire frequency; CL: Mopane rhizosphere on C with low fire frequency; LNH: Mopane rhizosphere on LN with high fire frequency; LNL: Mopane rhizosphere on LN with low f…
OTU	CH	CL	LNH	LNL	NSH	NSL	Kingdom	Phylum	Class	Order	Family	Genus	Species
OTU00001	26889	28084	28938	29363	30541	29869	Bacteria	Firmicutes	Erysipelotrichi	Erysipelotrichales	Erysipelotrichaceae	Catenibacterium
OTU00002	9961	9355	9141	9634	9915	9763	Bacteria	Proteobacteria	Gammaproteobacteria	Enterobacteriales	Enterobacteriaceae
OTU00003	22226	22224	21996	21760	20335	20925	Bacteria	Tenericutes	Mollicutes	RF39
OTU00004	6120	5943	5813	5778	5439	5504	Bacteria	Proteobacteria	Gammaproteobacteria	Enterobacteriales	Enterobacteriaceae
OTU00005	40784	38863	38141	39351	41328	40174	Bacteria	Proteobacteria	Gammaproteobacteria	Enterobacteriales	Enterobacteriaceae
OTU00006	19148	19348	19111	19146	19180	18946	Bacteria	Tenericutes	Mollicutes	RF39
OTU00007	8544	8372	8432	8208	7705	8073	Bacteria	Bacteroidetes	Bacteroidia	Bacteroidales	Prevotellaceae	Prevotella	copri
OTU00008	10016	10127	10323	10553	11039	10867	Bacteria	Bacteroidetes	Bacteroidia	Bacteroidales
OTU00009	4476	4774	4822	4892	4961	4828	Bacteria	Proteobacteria	Gammaproteobacteria	Pasteurellales	Pasteurellaceae	Haemophilus	parainfluenzae
OTU00010	9124	9385	8963	9485	9209	9405	Bacteria	Firmicutes	Erysipelotrichi	Erysipelotrichales	Erysipelotrichaceae	Catenibacterium
OTU00011	5756	5686	5565	5450	5170	5297	Bacteria	Bacteroidetes	Bacteroidia	Bacteroidales	Porphyromonadaceae	Parabacteroides
OTU00012	4452	4334	4393	4255	3993	4024	Bacteria	Proteobacteria	Gammaproteobacteria	Enterobacteriales	Enterobacteriaceae
OTU00013	8915	8319	8880	8256	8279	8268	Bacteria	Firmicutes	Clostridia	Clostridiales	Ruminococcaceae
OTU00014	4733	4792	4824	4899	4705	4773	Bacteria	Bacteroidetes	Bacteroidia	Bacteroidales	Porphyromonadaceae	Parabacteroides
OTU00015	10117	10612	11183	11096	11347	10960	Bacteria	Actinobacteria	Coriobacteriia	Coriobacteriales	Coriobacteriaceae	Collinsella	aerofaciens
OTU00016	4162	4166	4100	4113	3816	3946	Bacteria	Bacteroidetes	Bacteroidia	Bacteroidales	Bacteroidaceae	Bacteroides
OTU00017	3274	3115	3167	3238	3121	3194	Bacteria	Bacteroidetes	Bacteroidia	Bacteroidales	Porphyromonadaceae	Parabacteroides
OTU00018	4674	4842	4905	5135	5320	5232	Bacteria	Bacteroidetes	Bacteroidia	Bacteroidales
OTU00019	2018	1967	2020	1997	1826	1928	Bacteria	Bacteroidetes	Bacteroidia	Bacteroidales	Bacteroidaceae	Bacteroides	plebeius
OTU00020	5420	5388	5516	5684	6028	5832	Bacteria	Tenericutes	Mollicutes	RF39
OTU00021	1725	1651	1692	1793	1710	1697	Bacteria	Bacteroidetes	Bacteroidia	Bacteroidales	Bacteroidaceae	Bacteroides	plebeius
OTU00022	2152	2278	2092	2371	2473	2464	Bacteria	Bacteroidetes	Bacteroidia	Bacteroidales	[Odoribacteraceae]	Butyricimonas
OTU00023	3009	2925	3015	2868	2659	2717	Bacteria	Bacteroidetes	Bacteroidia	Bacteroidales
OTU00024	4204	4267	4171	4154	3970	4047	Bacteria	Tenericutes	Mollicutes	RF39
OTU00025	9401	8770	8299	7613	8123	7720	Bacteria	Firmicutes	Clostridia	Clostridiales	Lachnospiraceae	Roseburia	faecis
OTU00026	1991	2130	2080	2016	2176	2039	Bacteria	Firmicutes	Clostridia	Clostridiales	Ruminococcaceae
OTU00027	2077	1963	2086	2004	1904	1909	Bacteria	Bacteroidetes	Bacteroidia	Bacteroidales	Prevotellaceae	Prevotella	copri
OTU00028	1318	1421	1491	1476	1389	1380	Bacteria	Firmicutes	Clostridia	Clostridiales	Veillonellaceae	Veillonella	dispar
OTU00029	1266	1265	1326	1291	1170	1244	Bacteria	Bacteroidetes	Bacteroidia	Bacteroidales	Bacteroidaceae	Bacteroides
OTU00030	2129	2160	2171	2153	2004	1994	Bacteria	Bacteroidetes	Bacteroidia	Bacteroidales
OTU00031	3070	3121	2891	3201	3248	3286	Bacteria	Tenericutes	Mollicutes	RF39
OTU00032	1866	1996	1947	2233	2105	2022	Bacteria	Bacteroidetes	Bacteroidia	Bacteroidales	S24-7
OTU00033	1377	1485	1478	1506	1560	1592	Bacteria	Bacteroidetes	Bacteroidia	Bacteroidales	[Odoribacteraceae]	Butyricimonas
OTU00034	1112	1174	1278	1264	1089	1219	Bacteria	Bacteroidetes	Bacteroidia	Bacteroidales	[Paraprevotellaceae]	[Prevotella]
OTU00035	1815	1898	1913	1909	1715	1785	Bacteria	Bacteroidetes	Bacteroidia	Bacteroidales	Rikenellaceae
OTU00036	1329	1359	1376	1389	1204	1359	Bacteria	Firmicutes	Clostridia	Clostridiales	Ruminococcaceae	Faecalibacterium	prausnitzii
OTU00037	1080	1087	1081	1019	1006	988	Bacteria	Bacteroidetes	Bacteroidia	Bacteroidales	Bacteroidaceae	Bacteroides
OTU00038	1057	1052	1080	1044	981	1039	Bacteria	Bacteroidetes	Bacteroidia	Bacteroidales	Bacteroidaceae	Bacteroides
OTU00039	966	1042	1048	1026	1053	1055	Bacteria	Firmicutes	Clostridia	Clostridiales	Veillonellaceae	Veillonella	dispar
OTU00040	1736	1665	1706	1646	1629	1740	Bacteria	Firmicutes	Clostridia	Clostridiales	Ruminococcaceae
OTU00041	1088	1149	1119	1071	1142	1156	Bacteria	Firmicutes	Clostridia	Clostridiales	Ruminococcaceae
OTU00042	1081	1168	1086	1045	1083	1131	Bacteria	Firmicutes	Clostridia	Clostridiales	Ruminococcaceae
OTU00043	883	865	805	922	867	892	Bacteria	Firmicutes	Bacilli	Lactobacillales	Lactobacillaceae
OTU00044	1008	1037	1101	1065	963	1064	Bacteria	Firmicutes	Clostridia	Clostridiales	Ruminococcaceae	Faecalibacterium	prausnitzii
OTU00045	2266	2104	2086	1763	1995	2121	Bacteria	Firmicutes	Clostridia	Clostridiales	Ruminococcaceae	Ruminococcus
OTU00046	1021	1012	1043	1055	967	970	Bacteria	Bacteroidetes	Bacteroidia	Bacteroidales	Prevotellaceae	Prevotella	stercorea
OTU00047	805	802	775	805	738	761	Bacteria	Bacteroidetes	Bacteroidia	Bacteroidales	Bacteroidaceae	Bacteroides
OTU00048	640	691	686	732	823	844	Bacteria	Bacteroidetes	Bacteroidia	Bacteroidales	[Paraprevotellaceae]	[Prevotella]
OTU00049	1703	1813	1991	1695	1723	1796	Bacteria	Firmicutes	Clostridia	Clostridiales	Ruminococcaceae
OTU00050	1059	1071	1089	1155	1154	1202	Bacteria	Firmicutes	Erysipelotrichi	Erysipelotrichales	Erysipelotrichaceae	Catenibacterium
OTU00051	764	830	809	806	766	788	Bacteria	Firmicutes	Bacilli	Lactobacillales	Streptococcaceae	Streptococcus
OTU00052	1063	1020	1096	1010	993	983	Bacteria	Firmicutes	Clostridia	Clostridiales	Ruminococcaceae
OTU00053	581	582	577	573	521	565	Bacteria	Bacteroidetes	Bacteroidia	Bacteroidales	Bacteroidaceae	Bacteroides
OTU00054	614	638	585	645	645	641	Bacteria	Bacteroidetes	Bacteroidia	Bacteroidales	Odoribacteraceae	Butyricimonas
OTU00055	764	833	746	887	871	894	Bacteria	Bacteroidetes	Bacteroidia	Bacteroidales	S24-7
OTU00056	806	794	717	864	753	799	Bacteria	Bacteroidetes	Bacteroidia	Bacteroidales	S24-7
OTU00057	469	479	465	491	473	471	Bacteria	Bacteroidetes	Bacteroidia	Bacteroidales	Porphyromonadaceae	Parabacteroides	distasonis
OTU00058	2174	2310	2305	2248	2270	2201	Bacteria	Actinobacteria	Coriobacteriia	Coriobacteriales	Coriobacteriaceae
OTU00059	388	434	440	461	466	488	Bacteria	Bacteroidetes	Bacteroidia	Bacteroidales	Porphyromonadaceae	Parabacteroides	distasonis
OTU00060	1135	1106	1177	1051	967	996	Bacteria	Firmicutes	Clostridia	Clostridiales	Ruminococcaceae
OTU00061	419	432	441	433	397	396	Bacteria	Bacteroidetes	Bacteroidia	Bacteroidales	Bacteroidaceae	Bacteroides
OTU00062	489	532	589	524	507	506	Bacteria	Bacteroidetes	Bacteroidia	Bacteroidales	Odoribacteraceae	Odoribacter
OTU00063	689	804	665	662	676	672	Bacteria	Firmicutes	Clostridia	Clostridiales	Lachnospiraceae
OTU00064	477	503	533	507	542	524	Bacteria	Firmicutes	Clostridia	Clostridiales	Christensenellaceae
OTU00065	320	358	354	347	338	340	Bacteria	Firmicutes	Clostridia	Clostridiales	Ruminococcaceae
OTU00066	418	403	399	377	376	387	Bacteria	Bacteroidetes	Bacteroidia	Bacteroidales	Bacteroidaceae	Bacteroides	caccae
OTU00067	456	528	457	472	473	469	Bacteria	Firmicutes	Clostridia	Clostridiales	Ruminococcaceae
OTU00068	406	457	420	489	544	529	Bacteria	Bacteroidetes	Bacteroidia	Bacteroidales	Odoribacteraceae	Butyricimonas
OTU00069	520	594	602	613	618	676	Bacteria	Proteobacteria	Deltaproteobacteria	Desulfovibrionales	Desulfovibrionaceae	Bilophila
OTU00070	397	442	456	413	515	463	Bacteria	Bacteroidetes	Bacteroidia	Bacteroidales	Odoribacteraceae	Butyricimonas
OTU00071	611	627	638	589	571	583	Bacteria	Bacteroidetes	Bacteroidia	Bacteroidales	Rikenellaceae
OTU00072	415	423	456	449	461	464	Bacteria	Bacteroidetes	Bacteroidia	Bacteroidales	Odoribacteraceae	Odoribacter
OTU00073	245	237	236	248	234	239	Bacteria	Proteobacteria	Gammaproteobacteria	Enterobacteriales	Enterobacteriaceae
OTU00074	1566	1697	1720	1674	1675	1735	Bacteria	Proteobacteria	Gammaproteobacteria	Enterobacteriales	Enterobacteriaceae
OTU00075	217	251	247	234	235	242	Bacteria	Proteobacteria	Gammaproteobacteria	Enterobacteriales	Enterobacteriaceae
OTU00076	354	411	381	387	397	405	Bacteria	Firmicutes	Clostridia	Clostridiales	Ruminococcaceae
OTU00077	1617	1544	1478	1464	1603	1551	Bacteria	Proteobacteria	Gammaproteobacteria	Enterobacteriales	Enterobacteriaceae
OTU00078	491	519	523	532	488	506	Bacteria	Bacteroidetes	Bacteroidia	Bacteroidales	Rikenellaceae
OTU00079	290	308	296	275	282	287	Bacteria	Bacteroidetes	Bacteroidia	Bacteroidales	[Paraprevotellaceae]	Paraprevotella
OTU00080	717	711	714	744	693	679	Bacteria	Firmicutes	Clostridia	Clostridiales	Ruminococcaceae
OTU00081	270	271	279	295	279	288	Bacteria	Firmicutes	Bacilli	Lactobacillales	Lactobacillaceae	Lactobacillus
OTU00082	1534	1400	1408	1224	1370	1206	Bacteria	Firmicutes	Clostridia	Clostridiales	Lachnospiraceae	Dorea	formicigenerans
OTU00083	326	332	335	311	336	349	Bacteria	Firmicutes	Clostridia	Clostridiales	Ruminococcaceae
OTU00084	332	347	301	308	319	327	Bacteria	Firmicutes	Clostridia	Clostridiales	Ruminococcaceae
OTU00085	584	602	611	629	678	635	Bacteria	Proteobacteria	Gammaproteobacteria	Cardiobacteriales	Cardiobacteriaceae	Cardiobacterium
OTU00086	294	305	334	316	296	281	Bacteria	Firmicutes	Clostridia	Clostridiales	Mogibacteriaceae
OTU00087	392	438	426	414	381	399	Bacteria	Firmicutes	Erysipelotrichi	Erysipelotrichales	Erysipelotrichaceae	[Eubacterium]	biforme
OTU00088	418	425	397	375	428	385	Bacteria	Firmicutes	Clostridia	Clostridiales	Lachnospiraceae
OTU00089	264	272	297	277	301	298	Bacteria	Firmicutes	Clostridia	Clostridiales	Peptostreptococcaceae
OTU00090	160	170	153	154	156	161	Bacteria	Proteobacteria	Gammaproteobacteria	Enterobacteriales	Enterobacteriaceae	Proteus
OTU00091	353	362	370	374	336	358	Bacteria	Proteobacteria	Deltaproteobacteria	Desulfovibrionales	Desulfovibrionaceae	Bilophila
OTU00092	196	206	223	215	221	212	Bacteria	Bacteroidetes	Bacteroidia	Bacteroidales	Bacteroidaceae	Bacteroides
OTU00093	176	163	180	172	178	165	Bacteria	Firmicutes	Clostridia	Clostridiales	Lachnospiraceae	Coprococcus	eutactus
OTU00094	325	329	368	337	354	338	Bacteria	Firmicutes	Erysipelotrichi	Erysipelotrichales	Erysipelotrichaceae	Catenibacterium
OTU00095	238	253	232	257	257	221	Bacteria	Firmicutes	Clostridia	Clostridiales	Ruminococcaceae
OTU00096	223	255	241	210	232	224	Bacteria	Firmicutes	Clostridia	Clostridiales	Ruminococcaceae
OTU00097	274	296	311	301	305	296	Bacteria	Firmicutes	Clostridia	Clostridiales	Veillonellaceae	Dialister
OTU00098	179	196	162	174	168	162	Bacteria	Bacteroidetes	Bacteroidia	Bacteroidales	Barnesiellaceae
OTU00099	173	174	169	182	168	179	Bacteria	Bacteroidetes	Bacteroidia	Bacteroidales	Rikenellaceae
OTU00100	416	402	401	397	401	379	Bacteria	Tenericutes	Mollicutes	RF39
OTU00101	854	805	741	750	702	794	Bacteria	Firmicutes	Clostridia	Clostridiales	Lachnospiraceae
OTU00102	182	197	196	185	186	214	Bacteria	Firmicutes	Clostridia	Clostridiales	Ruminococcaceae	Oscillospira
OTU00103	141	149	148	162	153	160	Bacteria	Bacteroidetes	Bacteroidia	Bacteroidales	Barnesiellaceae
OTU00104	331	399	399	407	396	405	Bacteria	Tenericutes	Mollicutes	RF39
OTU00105	247	266	273	241	250	251	Bacteria	Bacteroidetes	Bacteroidia	Bacteroidales
OTU00106	211	203	181	199	177	179	Bacteria	Firmicutes	Clostridia	Clostridiales	Ruminococcaceae
OTU00107	169	187	186	184	196	192	Bacteria	Firmicutes	Clostridia	Clostridiales	Ruminococcaceae
OTU00109	360	395	360	383	341	350	Bacteria	Proteobacteria	Gammaproteobacteria	Cardiobacteriales	Cardiobacteriaceae	Cardiobacterium
OTU00110	128	109	135	124	101	112	Bacteria	Firmicutes	Clostridia	Clostridiales	Lachnospiraceae	Lachnospira
OTU00111	738	765	664	588	589	714	Bacteria	Firmicutes	Clostridia	Clostridiales	Lachnospiraceae	Blautia
OTU00112	164	171	176	153	128	183	Bacteria	Firmicutes	Clostridia	Clostridiales	Ruminococcaceae
OTU00113	743	746	633	640	476	683	Bacteria	Firmicutes	Clostridia	Clostridiales	Lachnospiraceae	Blautia
OTU00115	164	151	169	149	164	155	Bacteria	Firmicutes	Clostridia	Clostridiales	Christensenellaceae
OTU00117	141	164	128	147	153	140	Bacteria	Firmicutes	Clostridia	Clostridiales
OTU00118	533	565	664	502	622	551	Bacteria	Actinobacteria	Coriobacteriia	Coriobacteriales	Coriobacteriaceae	Slackia
OTU00119	556	567	557	536	532	663	Bacteria	Firmicutes	Clostridia	Clostridiales	Lachnospiraceae	Blautia
OTU00120	102	89	108	91	96	92	Bacteria	Proteobacteria	Gammaproteobacteria	Enterobacteriales	Enterobacteriaceae	Klebsiella
OTU00121	221	293	279	283	295	291	Bacteria	Tenericutes	Mollicutes	RF39
OTU00122	280	257	294	267	274	280	Bacteria	Actinobacteria	Coriobacteriia	Coriobacteriales	Coriobacteriaceae	Collinsella
OTU00123	141	188	191	184	170	183	Bacteria	Bacteroidetes	Bacteroidia	Bacteroidales
OTU00124	99	98	107	106	104	113	Bacteria	Bacteroidetes	Bacteroidia	Bacteroidales	Porphyromonadaceae	Parabacteroides
OTU00125	148	176	154	153	216	193	Bacteria	Actinobacteria	Actinobacteria	Bifidobacteriales	Bifidobacteriaceae	Bifidobacterium
OTU00126	542	513	541	517	463	547	Bacteria	Firmicutes	Clostridia	Clostridiales	Lachnospiraceae	Blautia
OTU00127	70	68	69	80	78	75	Bacteria	Proteobacteria	Gammaproteobacteria	Enterobacteriales	Enterobacteriaceae	Serratia	symbiotica
OTU00128	76	78	87	74	80	85	Bacteria	Firmicutes	Clostridia	Clostridiales	Ruminococcaceae
OTU00129	83	98	106	94	96	96	Bacteria	Firmicutes	Clostridia	Clostridiales	Veillonellaceae	Phascolarctobacterium
OTU00130	70	70	79	77	85	88	Bacteria	Firmicutes	Clostridia	Clostridiales	Ruminococcaceae
OTU00131	79	70	81	78	76	81	Bacteria	Proteobacteria	Gammaproteobacteria	Enterobacteriales	Enterobacteriaceae
OTU00132	368	428	504	501	459	533	Bacteria	Actinobacteria	Coriobacteriia	Coriobacteriales	Coriobacteriaceae
OTU00133	111	117	111	111	105	123	Bacteria	Firmicutes	Clostridia	Clostridiales	Lachnospiraceae
OTU00134	101	111	108	108	126	127	Bacteria	Firmicutes	Clostridia	Clostridiales	Ruminococcaceae
OTU00135	70	74	85	78	66	67	Bacteria	Firmicutes	Clostridia	Clostridiales	Ruminococcaceae
OTU00136	116	143	163	150	152	160	Bacteria	Firmicutes	Clostridia	Clostridiales	Ruminococcaceae
OTU00137	97	123	111	110	101	105	Bacteria	Proteobacteria	Betaproteobacteria	Burkholderiales	Alcaligenaceae	Sutterella
OTU00138	444	486	459	345	436	418	Bacteria	Firmicutes	Clostridia	Clostridiales	Lachnospiraceae
OTU00139	97	100	105	105	116	115	Bacteria	Firmicutes	Clostridia	Clostridiales
OTU00140	105	106	113	111	101	91	Bacteria	Firmicutes	Clostridia	Clostridiales	Clostridiaceae
OTU00141	114	130	149	130	138	126	Bacteria	Firmicutes	Erysipelotrichi	Erysipelotrichales	Erysipelotrichaceae	Eubacterium	biforme
OTU00143	94	98	113	104	80	106	Bacteria	Bacteroidetes	Bacteroidia	Bacteroidales	Prevotellaceae	Prevotella	copri
OTU00144	71	80	71	86	76	72	Bacteria	Bacteroidetes	Bacteroidia	Bacteroidales	Porphyromonadaceae	Parabacteroides
OTU00145	398	430	360	389	357	357	Bacteria	Firmicutes	Clostridia	Clostridiales	Lachnospiraceae	Blautia
OTU00146	156	196	202	201	191	183	Bacteria	Tenericutes	Mollicutes	RF39
OTU00147	165	187	183	170	177	183	Bacteria	Proteobacteria	Gammaproteobacteria	Enterobacteriales	Enterobacteriaceae	Trabulsiella
OTU00148	153	184	171	177	177	194	Bacteria	Tenericutes	Mollicutes	RF39
OTU00149	378	367	356	308	338	365	Bacteria	Firmicutes	Clostridia	Clostridiales	Lachnospiraceae	Roseburia	faecis
OTU00150	130	110	116	103	116	124	Bacteria	Proteobacteria	Betaproteobacteria	Burkholderiales	Oxalobacteraceae	Oxalobacter	formigenes
OTU00151	336	317	397	291	353	385	Bacteria	Actinobacteria	Coriobacteriia	Coriobacteriales	Coriobacteriaceae	Adlercreutzia
OTU00152	87	85	97	87	79	90	Bacteria	Bacteroidetes	Bacteroidia	Bacteroidales	Prevotellaceae	Prevotella
OTU00153	74	90	86	101	74	92	Bacteria	Firmicutes	Clostridia	Clostridiales	Ruminococcaceae
OTU00154	85	100	110	110	140	116	Bacteria	Firmicutes	Erysipelotrichi	Erysipelotrichales	Erysipelotrichaceae	Eubacterium	biforme
OTU00155	78	96	75	91	82	82	Bacteria	Firmicutes	Clostridia	Clostridiales
OTU00156	323	311	281	300	302	342	Bacteria	Firmicutes	Clostridia	Clostridiales	Lachnospiraceae	Blautia
OTU00157	68	77	83	79	68	78	Bacteria	Firmicutes	Clostridia	Clostridiales	Ruminococcaceae	Faecalibacterium	prausnitzii
OTU00158	72	73	77	73	77	83	Bacteria	Firmicutes	Clostridia	Clostridiales	Ruminococcaceae	Faecalibacterium	prausnitzii
OTU00159	87	104	89	106	113	99	Bacteria	Firmicutes	Erysipelotrichi	Erysipelotrichales	Erysipelotrichaceae	Catenibacterium
OTU00160	288	312	328	284	273	247	Bacteria	Firmicutes	Clostridia	Clostridiales	Lachnospiraceae	Dorea
OTU00161	61	60	57	53	52	56	Bacteria	Bacteroidetes	Bacteroidia	Bacteroidales	Bacteroidaceae	Bacteroides	ovatus
OTU00162	78	88	104	101	85	104	Bacteria	Firmicutes	Erysipelotrichi	Erysipelotrichales	Erysipelotrichaceae	Catenibacterium
OTU00164	120	148	165	145	135	145	Bacteria	Actinobacteria	Coriobacteriia	Coriobacteriales	Coriobacteriaceae	Collinsella	aerofaciens
OTU00165	132	113	176	153	134	137	Bacteria	Firmicutes	Clostridia	Clostridiales	Ruminococcaceae
OTU00166	52	67	72	69	77	81	Bacteria	Bacteroidetes	Bacteroidia	Bacteroidales	Odoribacteraceae	Butyricimonas
OTU00168	81	74	81	100	94	104	Bacteria	Firmicutes	Clostridia	Clostridiales	Veillonellaceae	Dialister
OTU00169	303	248	260	275	239	281	Bacteria	Firmicutes	Clostridia	Clostridiales	Lachnospiraceae	Blautia
OTU00170	270	270	275	252	289	229	Bacteria	Firmicutes	Clostridia	Clostridiales	Lachnospiraceae	Dorea
OTU00171	126	140	140	139	110	134	Bacteria	Tenericutes	Mollicutes	RF39
OTU00172	81	81	93	90	96	79	Bacteria	Bacteroidetes	Bacteroidia	Bacteroidales
OTU00173	54	51	55	47	50	52	Bacteria	Bacteroidetes	Bacteroidia	Bacteroidales	Paraprevotellaceae	Paraprevotella
OTU00174	62	71	63	56	62	66	Bacteria	Firmicutes	Clostridia	Clostridiales	Clostridiaceae	Clostridium
OTU00175	62	67	58	49	63	67	Bacteria	Firmicutes	Clostridia	Clostridiales	Ruminococcaceae
OTU00176	40	38	47	45	41	44	Bacteria	Firmicutes	Clostridia	Clostridiales	Ruminococcaceae
OTU00177	106	137	133	122	124	128	Bacteria	Actinobacteria	Coriobacteriia	Coriobacteriales	Coriobacteriaceae	Collinsella	aerofaciens
OTU00178	44	46	57	44	53	51	Bacteria	Firmicutes	Bacilli	Lactobacillales	Lactobacillaceae	Lactobacillus	brevis
OTU00179	37	41	42	41	42	34	Bacteria	Firmicutes	Clostridia	Clostridiales
OTU00180	70	70	82	83	85	82	Bacteria	Actinobacteria	Actinobacteria	Bifidobacteriales	Bifidobacteriaceae	Bifidobacterium
OTU00181	43	38	51	36	40	34	Bacteria	Firmicutes	Clostridia	Clostridiales	Ruminococcaceae
OTU00182	72	82	82	69	73	80	Bacteria	Firmicutes	Clostridia	Clostridiales	Ruminococcaceae
OTU00183	33	38	38	42	46	37	Bacteria	Proteobacteria	Gammaproteobacteria	Pasteurellales	Pasteurellaceae	Haemophilus	parainfluenzae
OTU00184	231	202	252	236	224	247	Bacteria	Firmicutes	Clostridia	Clostridiales	Lachnospiraceae	Blautia
OTU00185	37	42	40	37	35	36	Bacteria	Proteobacteria	Gammaproteobacteria	Enterobacteriales	Enterobacteriaceae
OTU00186	60	56	60	63	56	55	Bacteria	Bacteroidetes	Bacteroidia	Bacteroidales	Prevotellaceae	Prevotella	copri
OTU00187	47	53	37	44	47	49	Bacteria	Proteobacteria	Gammaproteobacteria	Oceanospirillales	Halomonadaceae	Halomonas
OTU00188	43	58	59	56	56	58	Bacteria	Firmicutes	Clostridia	Clostridiales
OTU00189	32	38	36	42	37	38	Bacteria	Proteobacteria	Gammaproteobacteria	Enterobacteriales	Enterobacteriaceae
OTU00190	38	46	49	51	40	40	Bacteria	Firmicutes	Clostridia	Clostridiales	Veillonellaceae	Veillonella	dispar
OTU00191	50	46	40	37	42	46	Bacteria	Firmicutes	Clostridia	Clostridiales	Mogibacteriaceae
OTU00193	92	107	118	114	113	97	Bacteria	Tenericutes	Mollicutes	RF39
OTU00194	53	49	48	61	54	56	Bacteria	Firmicutes	Clostridia	Clostridiales	Ruminococcaceae
OTU00195	89	101	129	116	94	109	Bacteria	Tenericutes	Mollicutes	RF39
OTU00196	54	58	53	51	45	52	Bacteria	Firmicutes	Clostridia	Clostridiales	Ruminococcaceae
OTU00197	202	219	250	222	184	149	Bacteria	Firmicutes	Clostridia	Clostridiales	Lachnospiraceae	Roseburia	faecis
OTU00198	54	41	45	50	57	52	Bacteria	Firmicutes	Clostridia	Clostridiales	Ruminococcaceae	Oscillospira
OTU00199	90	110	101	96	87	112	Bacteria	Tenericutes	Mollicutes	RF39
OTU00200	32	30	36	37	29	33	Bacteria	Proteobacteria	Gammaproteobacteria	Enterobacteriales	Enterobacteriaceae
OTU00202	67	61	70	70	62	59	Bacteria	Bacteroidetes	Bacteroidia	Bacteroidales	Rikenellaceae
OTU00203	44	47	55	45	44	49	Bacteria	Bacteroidetes	Bacteroidia	Bacteroidales	Prevotellaceae	Prevotella	copri
OTU00204	182	190	182	161	250	185	Bacteria	Firmicutes	Clostridia	Clostridiales	Lachnospiraceae	Roseburia	faecis
OTU00205	34	30	26	30	31	29	Bacteria	Firmicutes	Clostridia	Clostridiales	Lachnospiraceae	Coprococcus
OTU00207	82	88	99	105	83	94	Bacteria	Lentisphaerae	[Lentisphaeria]	Victivallales	Victivallaceae
OTU00208	35	34	38	34	35	36	Bacteria	Bacteroidetes	Bacteroidia	Bacteroidales	Porphyromonadaceae	Parabacteroides
OTU00210	30	32	39	28	38	42	Bacteria	Bacteroidetes	Bacteroidia	Bacteroidales	[Paraprevotellaceae]	[Prevotella]
OTU00211	71	85	87	94	95	76	Bacteria	Tenericutes	Mollicutes	RF39
OTU00212	28	27	28	27	22	23	Bacteria	Proteobacteria	Gammaproteobacteria	Enterobacteriales	Enterobacteriaceae
OTU00213	33	38	53	42	44	39	Bacteria	Bacteroidetes	Bacteroidia	Bacteroidales	Prevotellaceae	Prevotella	copri
OTU00214	28	29	32	33	29	32	Bacteria	Firmicutes	Clostridia	Clostridiales	Lachnospiraceae	Lachnospira
OTU00215	29	28	34	26	28	23	Bacteria	Bacteroidetes	Bacteroidia	Bacteroidales	Bacteroidaceae	Bacteroides	plebeius
OTU00216	29	34	39	31	36	29	Bacteria	Bacteroidetes	Bacteroidia	Bacteroidales	Bacteroidaceae	Bacteroides
OTU00217	32	27	24	27	22	28	Bacteria	Firmicutes	Clostridia	Clostridiales
OTU00218	33	28	34	34	36	34	Bacteria	Firmicutes	Clostridia	Clostridiales	Veillonellaceae	Veillonella
OTU00220	28	29	26	30	25	25	Bacteria	Firmicutes	Clostridia	Clostridiales
OTU00221	86	93	84	63	73	97	Bacteria	Firmicutes	Clostridia	Clostridiales	Ruminococcaceae	Ruminococcus
OTU00222	38	41	39	40	39	47	Bacteria	Bacteroidetes	Bacteroidia	Bacteroidales	[Odoribacteraceae]	Butyricimonas
OTU00223	22	32	37	34	33	30	Bacteria	Firmicutes	Clostridia	Clostridiales	Veillonellaceae	Veillonella	dispar
OTU00224	44	40	40	34	34	36	Bacteria	Firmicutes	Clostridia	Clostridiales	Ruminococcaceae	Faecalibacterium	prausnitzii
OTU00225	22	21	23	21	22	17	Bacteria	Proteobacteria	Gammaproteobacteria	Enterobacteriales	Enterobacteriaceae
OTU00226	39	39	39	32	36	40	Bacteria	Firmicutes	Clostridia	Clostridiales	Ruminococcaceae
OTU00228	68	84	81	88	62	70	Bacteria	Tenericutes	Mollicutes	RF39
OTU00229	132	136	163	177	163	159	Bacteria	Firmicutes	Clostridia	Clostridiales	Ruminococcaceae	Ruminococcus
OTU00230	44	55	54	52	49	50	Bacteria	Firmicutes	Erysipelotrichi	Erysipelotrichales	Erysipelotrichaceae	Catenibacterium
OTU00231	53	73	84	77	78	74	Bacteria	Tenericutes	Mollicutes	RF39
OTU00232	163	142	161	123	149	130	Bacteria	Firmicutes	Clostridia	Clostridiales	Lachnospiraceae
OTU00234	20	19	21	24	20	17	Bacteria	Proteobacteria	Gammaproteobacteria	Enterobacteriales	Enterobacteriaceae
OTU00236	40	39	37	35	32	33	Bacteria	Firmicutes	Clostridia	Clostridiales	Ruminococcaceae
OTU00237	34	44	50	59	46	59	Bacteria	Firmicutes	Clostridia	Clostridiales	Ruminococcaceae
OTU00238	41	50	54	48	41	55	Bacteria	Firmicutes	Clostridia	Clostridiales
OTU00239	30	34	39	35	32	40	Bacteria	Firmicutes	Clostridia	Clostridiales	Ruminococcaceae
OTU00240	41	36	38	34	32	26	Bacteria	Firmicutes	Clostridia	Clostridiales	Ruminococcaceae
OTU00241	42	32	33	43	31	37	Bacteria	Firmicutes	Clostridia	Clostridiales	Lachnospiraceae
OTU00242	24	27	34	29	28	23	Bacteria	Bacteroidetes	Bacteroidia	Bacteroidales	Porphyromonadaceae	Parabacteroides
OTU00243	126	147	121	129	174	125	Bacteria	Firmicutes	Clostridia	Clostridiales	Lachnospiraceae
OTU00244	129	153	133	130	125	152	Bacteria	Firmicutes	Clostridia	Clostridiales	Lachnospiraceae	[Ruminococcus]
OTU00245	43	43	48	47	44	41	Bacteria	Firmicutes	Clostridia	Clostridiales	Ruminococcaceae
OTU00246	52	60	72	71	70	76	Bacteria	Actinobacteria	Coriobacteriia	Coriobacteriales	Coriobacteriaceae	Collinsella	aerofaciens
OTU00247	37	124	21	19	23	15	Bacteria	Actinobacteria	Actinobacteria	Actinomycetales	Propionibacteriaceae	Propionibacterium	acnes
OTU00248	34	34	33	32	31	37	Bacteria	Proteobacteria	Betaproteobacteria	Burkholderiales	Alcaligenaceae	Sutterella
OTU00251	34	45	48	49	42	42	Bacteria	Firmicutes	Clostridia	Clostridiales	Lachnospiraceae	Lachnospira
OTU00252	108	124	136	122	147	122	Bacteria	Proteobacteria	Gammaproteobacteria	Enterobacteriales	Enterobacteriaceae	Klebsiella
OTU00254	29	28	25	24	25	26	Bacteria	Proteobacteria	Gammaproteobacteria	Oceanospirillales	Halomonadaceae	Halomonas
OTU00256	23	24	17	25	18	25	Bacteria	Firmicutes	Clostridia	Clostridiales	Lachnospiraceae	Coprococcus
OTU00258	17	21	16	19	14	18	Bacteria	Firmicutes	Erysipelotrichi	Erysipelotrichales	Erysipelotrichaceae	Holdemania
OTU00259	25	36	36	32	29	24	Bacteria	Firmicutes	Bacilli	Lactobacillales	Streptococcaceae	Streptococcus
OTU00260	25	37	31	32	25	25	Bacteria	Bacteroidetes	Bacteroidia	Bacteroidales	[Odoribacteraceae]	Butyricimonas
OTU00261	141	116	124	117	118	100	Bacteria	Firmicutes	Clostridia	Clostridiales	Lachnospiraceae	[Ruminococcus]	gnavus
OTU00262	22	25	21	16	18	18	Bacteria	Firmicutes	Clostridia	Clostridiales	Lachnospiraceae
OTU00263	22	23	24	27	26	25	Bacteria	Bacteroidetes	Bacteroidia	Bacteroidales	Bacteroidaceae	Bacteroides
OTU00264	14	14	16	16	16	12	Bacteria	Firmicutes	Clostridia	Clostridiales	[Mogibacteriaceae]	Mogibacterium
OTU00265	66	62	51	48	57	58	Bacteria	Firmicutes	Clostridia	Clostridiales	Ruminococcaceae	Ruminococcus
OTU00266	43	54	79	64	59	57	Bacteria	Tenericutes	Mollicutes	RF39
OTU00267	37	37	36	39	36	40	Bacteria	Bacteroidetes	Bacteroidia	Bacteroidales
OTU00268	35	36	36	37	39	32	Bacteria	Bacteroidetes	Bacteroidia	Bacteroidales
OTU00269	39	33	40	40	22	38	Bacteria	Firmicutes	Clostridia	Clostridiales
OTU00270	124	106	83	128	88	124	Bacteria	Firmicutes	Clostridia	Clostridiales	Lachnospiraceae	[Ruminococcus]	gnavus
OTU00271	96	108	119	116	100	97	Bacteria	Firmicutes	Clostridia	Clostridiales	Ruminococcaceae
OTU00272	15	16	11	19	15	14	Bacteria	Proteobacteria	Gammaproteobacteria	Enterobacteriales	Enterobacteriaceae
OTU00273	20	23	21	20	26	23	Bacteria	Bacteroidetes	Bacteroidia	Bacteroidales	Porphyromonadaceae	Parabacteroides
OTU00275	20	33	24	24	29	29	Bacteria	Firmicutes	Clostridia	Clostridiales	Ruminococcaceae	Faecalibacterium	prausnitzii
OTU00276	17	22	17	19	16	17	Bacteria	Bacteroidetes	Bacteroidia	Bacteroidales	Bacteroidaceae	Bacteroides	plebeius
OTU00277	59	51	42	45	63	59	Bacteria	Tenericutes	Mollicutes	RF39
OTU00278	39	35	43	30	27	31	Bacteria	Firmicutes	Clostridia	Clostridiales	Lachnospiraceae
OTU00279	23	21	24	21	18	19	Bacteria	Bacteroidetes	Bacteroidia	Bacteroidales	Bacteroidaceae	Bacteroides
OTU00280	27	34	26	48	31	34	Bacteria	Bacteroidetes	Bacteroidia	Bacteroidales
OTU00283	21	23	18	21	16	20	Bacteria	Bacteroidetes	Bacteroidia	Bacteroidales	Bacteroidaceae	Bacteroides
OTU00284	37	34	39	28	34	33	Bacteria	Firmicutes	Clostridia	Clostridiales	Lachnospiraceae	Coprococcus
OTU00285	20	22	19	17	18	22	Bacteria	Bacteroidetes	Bacteroidia	Bacteroidales	Porphyromonadaceae	Parabacteroides
OTU00286	14	13	18	12	13	13	Bacteria	Proteobacteria	Gammaproteobacteria	Enterobacteriales	Enterobacteriaceae
OTU00287	92	96	99	104	94	90	Bacteria	Actinobacteria	Coriobacteriia	Coriobacteriales	Coriobacteriaceae
OTU00288	21	26	24	29	25	25	Bacteria	Firmicutes	Clostridia	Clostridiales	Clostridiaceae	Clostridium
OTU00289	33	32	35	30	33	30	Bacteria	Actinobacteria	Actinobacteria	Actinomycetales	Actinomycetaceae	Actinomyces
OTU00290	16	14	15	16	15	18	Bacteria	Firmicutes	Clostridia	Clostridiales	Lachnospiraceae	Coprococcus
OTU00292	35	30	29	34	29	29	Bacteria	Firmicutes	Clostridia	Clostridiales	Lachnospiraceae
OTU00293	10	12	13	10	15	17	Bacteria	Proteobacteria	Gammaproteobacteria	Enterobacteriales	Enterobacteriaceae
OTU00294	27	33	36	31	28	40	Bacteria	Bacteroidetes	Bacteroidia	Bacteroidales
OTU00295	48	49	46	49	38	39	Bacteria	Tenericutes	Mollicutes	RF39
OTU00296	18	22	19	18	19	19	Bacteria	Bacteroidetes	Bacteroidia	Bacteroidales	Bacteroidaceae	Bacteroides
OTU00297	17	20	17	18	20	22	Bacteria	Bacteroidetes	Bacteroidia	Bacteroidales	Bacteroidaceae	Bacteroides
OTU00298	18	15	18	23	15	15	Bacteria	Bacteroidetes	Bacteroidia	Bacteroidales	Bacteroidaceae	Bacteroides
OTU00299	34	36	27	30	32	27	Bacteria	Firmicutes	Clostridia	Clostridiales
OTU00300	25	27	32	37	24	40	Bacteria	Firmicutes	Clostridia	Clostridiales	Lachnospiraceae
OTU00301	24	21	16	27	25	24	Bacteria	Bacteroidetes	Bacteroidia	Bacteroidales	Prevotellaceae	Prevotella	copri
OTU00302	52	51	45	57	35	47	Bacteria	Tenericutes	Mollicutes	RF39
OTU00303	16	16	16	19	16	17	Bacteria	Bacteroidetes	Bacteroidia	Bacteroidales	Porphyromonadaceae	Parabacteroides
OTU00304	34	22	27	31	27	31	Bacteria	Firmicutes	Clostridia	Clostridiales	Lachnospiraceae
OTU00305	41	43	61	43	36	45	Bacteria	Tenericutes	Mollicutes	RF39
OTU00306	24	26	19	22	22	23	Bacteria	Bacteroidetes	Bacteroidia	Bacteroidales	[Odoribacteraceae]	Butyricimonas
OTU00308	28	29	33	34	28	32	Bacteria	Firmicutes	Clostridia	Clostridiales	Lachnospiraceae
OTU00309	82	100	90	67	91	98	Bacteria	Firmicutes	Clostridia	Clostridiales
OTU00310	14	21	21	20	17	17	Bacteria	Bacteroidetes	Bacteroidia	Bacteroidales	Bacteroidaceae	Bacteroides
OTU00311	17	23	22	25	24	21	Bacteria	Bacteroidetes	Bacteroidia	Bacteroidales	[Odoribacteraceae]	Butyricimonas
OTU00312	14	18	12	15	15	15	Bacteria	Firmicutes	Clostridia	Clostridiales	Lachnospiraceae
OTU00313	27	26	21	21	16	19	Bacteria	Firmicutes	Clostridia	Clostridiales	Christensenellaceae
OTU00314	19	21	21	17	23	21	Bacteria	Firmicutes	Clostridia	Clostridiales	Ruminococcaceae
OTU00315	94	71	86	82	85	92	Bacteria	Firmicutes	Clostridia	Clostridiales	Lachnospiraceae
OTU00316	21	17	23	27	19	22	Bacteria	Firmicutes	Clostridia	Clostridiales	Ruminococcaceae
OTU00317	24	27	32	23	26	31	Bacteria	Firmicutes	Erysipelotrichi	Erysipelotrichales	Erysipelotrichaceae	Catenibacterium
OTU00318	39	41	51	48	44	40	Bacteria	Tenericutes	Mollicutes	RF39
OTU00319	80	64	123	73	77	91	Bacteria	Firmicutes	Clostridia	Clostridiales
OTU00320	32	24	25	33	19	30	Bacteria	Bacteroidetes	Bacteroidia	Bacteroidales
OTU00321	16	18	17	17	17	17	Bacteria	Bacteroidetes	Bacteroidia	Bacteroidales	Porphyromonadaceae	Parabacteroides
OTU00322	14	18	19	15	17	18	Bacteria	Firmicutes	Clostridia	Clostridiales	Ruminococcaceae
OTU00323	28	24	18	17	20	19	Bacteria	Firmicutes	Clostridia	Clostridiales	Christensenellaceae
OTU00324	45	40	42	46	43	40	Bacteria	Tenericutes	Mollicutes	RF39
OTU00326	15	11	11	14	11	12	Bacteria	Proteobacteria	Gammaproteobacteria	Enterobacteriales	Enterobacteriaceae
OTU00327	10	20	23	17	27	30	Bacteria	Bacteroidetes	Bacteroidia	Bacteroidales	[Odoribacteraceae]	Butyricimonas
OTU00328	32	36	40	43	48	43	Bacteria	Actinobacteria	Coriobacteriia	Coriobacteriales	Coriobacteriaceae	Collinsella	aerofaciens
OTU00329	14	17	16	17	14	15	Bacteria	Bacteroidetes	Bacteroidia	Bacteroidales	Porphyromonadaceae	Parabacteroides
OTU00331	18	23	16	26	16	18	Bacteria	Firmicutes	Clostridia	Clostridiales	Christensenellaceae
OTU00332	23	24	16	19	20	21	Bacteria	Firmicutes	Clostridia	Clostridiales	Ruminococcaceae
OTU00333	33	40	50	45	38	41	Bacteria	Firmicutes	Clostridia	Clostridiales	Ruminococcaceae
OTU00335	18	90	9	11	8	9	Bacteria	Actinobacteria	Actinobacteria	Actinomycetales	Corynebacteriaceae	Corynebacterium
OTU00336	12	11	12	12	13	7	Bacteria	Proteobacteria	Gammaproteobacteria	Enterobacteriales	Enterobacteriaceae
OTU00337	71	62	80	93	73	72	Bacteria	Firmicutes	Clostridia	Clostridiales	Lachnospiraceae	Roseburia	faecis
OTU00338	23	27	28	29	24	19	Bacteria	Firmicutes	Clostridia	Clostridiales	Lachnospiraceae
OTU00339	14	10	11	9	9	9	Bacteria	Proteobacteria	Gammaproteobacteria	Enterobacteriales	Enterobacteriaceae
OTU00341	11	17	18	19	15	13	Bacteria	Bacteroidetes	Bacteroidia	Bacteroidales	Bacteroidaceae	Bacteroides
OTU00342	19	17	21	16	18	20	Bacteria	Firmicutes	Clostridia	Clostridiales
OTU00343	18	19	22	18	19	19	Bacteria	Bacteroidetes	Bacteroidia	Bacteroidales	Prevotellaceae	Prevotella	copri
OTU00344	8	10	11	9	10	9	Bacteria	Firmicutes	Clostridia	Clostridiales	Mogibacteriaceae
OTU00345	54	75	73	75	95	69	Bacteria	Proteobacteria	Gammaproteobacteria	Enterobacteriales	Enterobacteriaceae	Klebsiella
OTU00346	7	13	19	13	14	19	Bacteria	Bacteroidetes	Bacteroidia	Bacteroidales	Porphyromonadaceae	Parabacteroides
OTU00347	26	32	36	43	36	42	Bacteria	Actinobacteria	Coriobacteriia	Coriobacteriales	Coriobacteriaceae	Collinsella	aerofaciens
OTU00349	16	15	17	16	22	19	Bacteria	Bacteroidetes	Bacteroidia	Bacteroidales	Prevotellaceae	Prevotella	copri
OTU00350	196	2	0	0	0	0	Bacteria	Actinobacteria	Actinobacteria	Micrococcales
OTU00351	22	23	27	21	24	22	Bacteria	Firmicutes	Clostridia	Clostridiales	Ruminococcaceae
OTU00353	14	8	13	9	13	13	Bacteria	Bacteroidetes	Bacteroidia	Bacteroidales	Bacteroidaceae	Bacteroides	plebeius
OTU00354	14	16	19	10	12	17	Bacteria	Bacteroidetes	Bacteroidia	Bacteroidales	Porphyromonadaceae	Parabacteroides
OTU00355	15	19	29	22	26	26	Bacteria	Bacteroidetes	Bacteroidia	Bacteroidales
OTU00356	19	20	17	15	15	18	Bacteria	Firmicutes	Clostridia	Clostridiales	Christensenellaceae
OTU00358	41	25	34	39	32	27	Bacteria	Tenericutes	Mollicutes	RF39
OTU00359	12	13	14	11	9	15	Bacteria	Proteobacteria	Gammaproteobacteria	Enterobacteriales	Enterobacteriaceae
OTU00360	12	13	11	14	10	12	Bacteria	Proteobacteria	Gammaproteobacteria	Enterobacteriales	Enterobacteriaceae
OTU00361	12	12	13	9	11	11	Bacteria	Proteobacteria	Gammaproteobacteria	Pasteurellales	Pasteurellaceae	Haemophilus	parainfluenzae
OTU00362	10	7	12	12	9	11	Bacteria	Proteobacteria	Gammaproteobacteria	Enterobacteriales	Enterobacteriaceae
OTU00363	62	69	68	69	65	65	Bacteria	Proteobacteria	Gammaproteobacteria	Enterobacteriales	Enterobacteriaceae
OTU00365	33	31	39	35	36	32	Bacteria	Actinobacteria	Coriobacteriia	Coriobacteriales	Coriobacteriaceae
OTU00366	33	34	32	26	38	33	Bacteria	Firmicutes	Clostridia	Clostridiales	Ruminococcaceae	Ruminococcus
OTU00367	11	12	21	14	21	16	Bacteria	Firmicutes	Clostridia	Clostridiales	Lachnospiraceae
OTU00368	35	41	40	27	35	27	Bacteria	Tenericutes	Mollicutes	RF39
OTU00369	30	36	38	32	29	40	Bacteria	Tenericutes	Mollicutes	RF39
OTU00370	14	10	14	11	15	15	Bacteria	Firmicutes	Clostridia	Clostridiales	Ruminococcaceae
OTU00371	36	36	30	27	31	30	Bacteria	Tenericutes	Mollicutes	RF39
OTU00372	11	7	8	6	9	11	Bacteria	Proteobacteria	Gammaproteobacteria	Enterobacteriales	Enterobacteriaceae
OTU00373	31	38	33	37	28	38	Bacteria	Firmicutes	Clostridia	Clostridiales	Ruminococcaceae
OTU00374	15	13	16	15	9	11	Bacteria	Bacteroidetes	Bacteroidia	Bacteroidales	Porphyromonadaceae	Parabacteroides
OTU00375	9	8	8	7	8	8	Bacteria	Firmicutes	Bacilli	Lactobacillales
OTU00376	28	24	19	19	17	20	Bacteria	Firmicutes	Erysipelotrichi	Erysipelotrichales	Erysipelotrichaceae	Catenibacterium
OTU00377	13	16	10	11	17	13	Bacteria	Bacteroidetes	Bacteroidia	Bacteroidales	Porphyromonadaceae	Parabacteroides
OTU00378	21	34	27	31	27	39	Bacteria	Tenericutes	Mollicutes	RF39
OTU00379	13	11	12	12	13	16	Bacteria	Firmicutes	Bacilli	Lactobacillales	Lactobacillaceae
OTU00380	18	20	16	28	21	19	Bacteria	Firmicutes	Clostridia	Clostridiales	Ruminococcaceae
OTU00381	17	14	12	17	17	15	Bacteria	Firmicutes	Clostridia	Clostridiales
OTU00383	4	10	10	5	9	7	Bacteria	Proteobacteria	Gammaproteobacteria	Vibrionales	Vibrionaceae
OTU00384	8	11	12	12	10	10	Bacteria	Proteobacteria	Gammaproteobacteria	Pasteurellales	Pasteurellaceae	Haemophilus	parainfluenzae
OTU00385	19	24	18	18	20	23	Bacteria	Firmicutes	Clostridia	Clostridiales	Ruminococcaceae
OTU00386	55	61	74	51	60	55	Bacteria	Actinobacteria	Coriobacteriia	Coriobacteriales	Coriobacteriaceae	Slackia
OTU00388	17	21	19	18	19	25	Bacteria	Firmicutes	Clostridia	Clostridiales
OTU00389	5	7	10	7	10	14	Bacteria	Proteobacteria	Gammaproteobacteria	Enterobacteriales	Enterobacteriaceae
OTU00390	12	10	13	13	15	7	Bacteria	Firmicutes	Bacilli	Lactobacillales	Lactobacillaceae	Lactobacillus	brevis
OTU00391	13	13	10	14	9	12	Bacteria	Firmicutes	Bacilli	Lactobacillales	Lactobacillaceae	Lactobacillus
OTU00392	10	22	12	17	12	11	Bacteria	Firmicutes	Bacilli	Lactobacillales	Streptococcaceae	Streptococcus	infantis
OTU00393	11	10	15	17	15	18	Bacteria	Firmicutes	Clostridia	Clostridiales	Ruminococcaceae
OTU00394	9	12	9	11	12	14	Bacteria	Bacteroidetes	Bacteroidia	Bacteroidales	Bacteroidaceae	Bacteroides
OTU00395	11	16	11	14	18	11	Bacteria	Firmicutes	Clostridia	Clostridiales	Ruminococcaceae
OTU00396	7	9	11	12	10	9	Bacteria	Firmicutes	Clostridia	Clostridiales	Ruminococcaceae
OTU00397	10	11	12	11	13	15	Bacteria	Bacteroidetes	Bacteroidia	Bacteroidales	Bacteroidaceae	Bacteroides
OTU00398	7	9	12	13	11	9	Bacteria	Firmicutes	Clostridia	Clostridiales	Ruminococcaceae
OTU00399	8	6	9	7	10	10	Bacteria	Proteobacteria	Gammaproteobacteria	Pasteurellales	Pasteurellaceae	Haemophilus	parainfluenzae
OTU00400	53	48	42	58	72	58	Bacteria	Proteobacteria	Gammaproteobacteria	Enterobacteriales	Enterobacteriaceae
OTU00401	22	21	11	17	17	22	Bacteria	Proteobacteria	Alphaproteobacteria	Sphingomonadales	Sphingomonadaceae
OTU00402	9	11	10	7	12	12	Bacteria	Bacteroidetes	Bacteroidia	Bacteroidales	Porphyromonadaceae	Parabacteroides
OTU00403	7	10	12	10	7	9	Bacteria	Firmicutes	Bacilli	Lactobacillales	Lactobacillaceae	Lactobacillus
OTU00404	9	12	9	9	12	10	Bacteria	Bacteroidetes	Bacteroidia	Bacteroidales	Bacteroidaceae	Bacteroides	caccae
OTU00405	17	17	19	16	20	16	Bacteria	Firmicutes	Clostridia	Clostridiales	Ruminococcaceae
OTU00406	68	67	61	42	23	54	Bacteria	Firmicutes	Clostridia	Clostridiales	Lachnospiraceae
OTU00408	9	9	14	13	15	17	Bacteria	Firmicutes	Clostridia	Clostridiales	Christensenellaceae
OTU00409	8	16	9	11	9	9	Bacteria	Bacteroidetes	Bacteroidia	Bacteroidales	Bacteroidaceae	Bacteroides
OTU00410	10	12	12	10	11	11	Bacteria	Firmicutes	Bacilli	Lactobacillales	Lactobacillaceae
OTU00411	12	16	22	16	20	18	Bacteria	Firmicutes	Erysipelotrichi	Erysipelotrichales	Erysipelotrichaceae	Catenibacterium
OTU00412	10	10	12	15	14	16	Bacteria	Firmicutes	Clostridia	Clostridiales	Ruminococcaceae	Faecalibacterium	prausnitzii
OTU00416	8	11	8	10	9	8	Bacteria	Proteobacteria	Gammaproteobacteria	Enterobacteriales	Enterobacteriaceae
OTU00418	51	46	63	51	42	43	Bacteria	Firmicutes	Clostridia	Clostridiales	Lachnospiraceae
OTU00419	14	18	13	14	19	18	Bacteria	Firmicutes	Clostridia	Clostridiales
OTU00420	30	26	23	20	24	25	Bacteria	Tenericutes	Mollicutes	RF39
OTU00421	21	33	24	21	24	23	Bacteria	Tenericutes	Mollicutes	RF39
OTU00422	11	12	16	12	14	13	Bacteria	Bacteroidetes	Bacteroidia	Bacteroidales	[Odoribacteraceae]	Butyricimonas
OTU00423	11	13	12	12	14	15	Bacteria	Firmicutes	Clostridia	Clostridiales	Ruminococcaceae
OTU00424	51	63	45	49	42	45	Bacteria	Firmicutes	Clostridia	Clostridiales	Ruminococcaceae	Ruminococcus
OTU00426	6	6	7	8	7	8	Bacteria	Proteobacteria	Gammaproteobacteria	Enterobacteriales	Enterobacteriaceae
OTU00427	12	13	11	14	11	13	Bacteria	Bacteroidetes	Bacteroidia	Bacteroidales	Prevotellaceae	Prevotella	copri
OTU00428	12	19	19	20	14	14	Bacteria	Firmicutes	Erysipelotrichi	Erysipelotrichales	Erysipelotrichaceae	Bulleidia	p-1630-c5
OTU00429	14	16	11	9	14	6	Bacteria	Firmicutes	Clostridia	Clostridiales	Ruminococcaceae	Oscillospira
OTU00431	7	9	13	12	13	12	Bacteria	Bacteroidetes	Bacteroidia	Bacteroidales	Odoribacteraceae	Butyricimonas
OTU00434	131	4	0	0	0	0	Bacteria	Actinobacteria	Actinobacteria	Micrococcales
OTU00435	16	11	13	9	10	11	Bacteria	Firmicutes	Clostridia	Clostridiales	Ruminococcaceae
OTU00436	19	13	21	13	9	18	Bacteria	Firmicutes	Clostridia	Clostridiales	Ruminococcaceae
OTU00437	13	12	11	13	13	9	Bacteria	Firmicutes	Clostridia	Clostridiales	Ruminococcaceae	Faecalibacterium	prausnitzii
OTU00438	17	25	32	24	23	25	Bacteria	Tenericutes	Mollicutes	RF39
OTU00439	39	41	48	56	51	48	Bacteria	Actinobacteria	Coriobacteriia	Coriobacteriales	Coriobacteriaceae	Atopobium
OTU00440	48	46	44	61	36	45	Bacteria	Proteobacteria	Gammaproteobacteria	Enterobacteriales	Enterobacteriaceae	Klebsiella
OTU00441	8	7	12	8	6	8	Bacteria	Bacteroidetes	Bacteroidia	Bacteroidales	Bacteroidaceae	Bacteroides	plebeius
OTU00442	8	10	4	5	7	7	Bacteria	Proteobacteria	Gammaproteobacteria	Enterobacteriales	Enterobacteriaceae	Klebsiella
OTU00443	12	10	12	10	9	16	Bacteria	Firmicutes	Clostridia	Clostridiales	Ruminococcaceae	Oscillospira
OTU00444	21	15	14	12	14	16	Bacteria	Firmicutes	Erysipelotrichi	Erysipelotrichales	Erysipelotrichaceae	Catenibacterium
OTU00447	7	8	6	6	8	9	Bacteria	Proteobacteria	Gammaproteobacteria	Enterobacteriales	Enterobacteriaceae
OTU00448	10	15	18	15	15	16	Bacteria	Firmicutes	Erysipelotrichi	Erysipelotrichales	Erysipelotrichaceae	Catenibacterium
OTU00450	10	14	7	11	10	8	Bacteria	Bacteroidetes	Bacteroidia	Bacteroidales	[Paraprevotellaceae]	Paraprevotella
OTU00451	8	19	12	9	10	12	Bacteria	Firmicutes	Clostridia	Clostridiales	Ruminococcaceae	Oscillospira
OTU00452	10	11	7	8	7	12	Bacteria	Firmicutes	Bacilli	Bacillales	Staphylococcaceae	Staphylococcus	aureus
OTU00453	7	13	12	14	14	11	Bacteria	Bacteroidetes	Bacteroidia	Bacteroidales	Odoribacteraceae	Butyricimonas
OTU00455	44	55	41	42	41	47	Bacteria	Proteobacteria	Gammaproteobacteria	Enterobacteriales	Enterobacteriaceae
OTU00456	11	14	19	13	15	11	Bacteria	Firmicutes	Erysipelotrichi	Erysipelotrichales	Erysipelotrichaceae	[Eubacterium]	biforme
OTU00458	15	21	29	23	23	23	Bacteria	Tenericutes	Mollicutes	RF39
OTU00461	10	12	13	8	9	10	Bacteria	Firmicutes	Clostridia	Clostridiales	Lachnospiraceae
OTU00462	25	42	44	49	46	43	Bacteria	Firmicutes	Clostridia	Clostridiales	Ruminococcaceae	Ruminococcus
OTU00464	3	5	7	9	7	7	Bacteria	Proteobacteria	Gammaproteobacteria	Pasteurellales	Pasteurellaceae	Haemophilus	parainfluenzae
OTU00465	7	6	7	9	7	11	Bacteria	Bacteroidetes	Bacteroidia	Bacteroidales	Bacteroidaceae	Bacteroides
OTU00467	21	20	27	20	18	15	Bacteria	Tenericutes	Mollicutes	RF39
OTU00469	35	39	33	48	43	41	Bacteria	Firmicutes	Clostridia	Clostridiales	Lachnospiraceae
OTU00470	10	13	12	17	10	14	Bacteria	Bacteroidetes	Bacteroidia	Bacteroidales
OTU00471	8	10	17	10	20	14	Bacteria	Firmicutes	Clostridia	Clostridiales	Lachnospiraceae
OTU00476	17	21	14	15	21	19	Bacteria	Firmicutes	Clostridia	Clostridiales
OTU00479	14	23	26	13	23	17	Bacteria	Tenericutes	Mollicutes	RF39
OTU00480	6	10	6	7	7	9	Bacteria	Bacteroidetes	Bacteroidia	Bacteroidales	Porphyromonadaceae	Parabacteroides
OTU00481	15	15	21	20	24	23	Bacteria	Tenericutes	Mollicutes	RF39
OTU00482	22	21	17	22	17	21	Bacteria	Tenericutes	Mollicutes	RF39
OTU00483	9	11	7	12	12	10	Bacteria	Bacteroidetes	Bacteroidia	Bacteroidales	Prevotellaceae	Prevotella	copri
OTU00487	20	16	18	19	21	19	Bacteria	Tenericutes	Mollicutes	RF39
OTU00492	10	13	14	7	14	12	Bacteria	Firmicutes	Clostridia	Clostridiales	Ruminococcaceae
OTU00493	7	4	7	7	9	6	Bacteria	Firmicutes	Bacilli	Lactobacillales	Lactobacillaceae	Lactobacillus
OTU00494	6	5	4	5	5	5	Bacteria	Proteobacteria	Gammaproteobacteria	Enterobacteriales	Enterobacteriaceae
OTU00495	9	9	8	8	7	11	Bacteria	Firmicutes	Clostridia	Clostridiales	Ruminococcaceae	Faecalibacterium	prausnitzii
OTU00496	11	12	12	12	13	8	Bacteria	Firmicutes	Clostridia	Clostridiales	Ruminococcaceae
OTU00497	30	35	34	40	34	30	Bacteria	Proteobacteria	Gammaproteobacteria	Enterobacteriales	Enterobacteriaceae
OTU00498	12	12	14	9	10	10	Bacteria	Bacteroidetes	Bacteroidia	Bacteroidales
OTU00499	34	45	31	28	34	32	Bacteria	Firmicutes	Clostridia	Clostridiales	Lachnospiraceae	Roseburia	faecis
OTU00500	14	13	20	18	17	18	Bacteria	Proteobacteria	Gammaproteobacteria	Enterobacteriales	Enterobacteriaceae	Klebsiella
OTU00501	5	8	7	6	6	6	Bacteria	Firmicutes	Clostridia	Clostridiales	Lachnospiraceae
OTU00502	8	5	9	12	8	10	Bacteria	Firmicutes	Clostridia	Clostridiales	Mogibacteriaceae
OTU00503	17	17	15	18	17	16	Bacteria	Tenericutes	Mollicutes	RF39
OTU00504	6	5	8	7	7	5	Bacteria	Bacteroidetes	Bacteroidia	Bacteroidales	Bacteroidaceae	Bacteroides
OTU00507	8	9	8	9	10	12	Bacteria	Bacteroidetes	Bacteroidia	Bacteroidales	Prevotellaceae	Prevotella	copri
OTU00508	4	2	7	7	6	6	Bacteria	Firmicutes	Clostridia	Clostridiales	Ruminococcaceae
OTU00509	12	19	17	20	16	20	Bacteria	Tenericutes	Mollicutes	RF39
OTU00512	10	13	12	13	11	11	Bacteria	Bacteroidetes	Bacteroidia	Bacteroidales
OTU00513	9	7	9	9	7	9	Bacteria	Bacteroidetes	Bacteroidia	Bacteroidales	Prevotellaceae	Prevotella	copri
OTU00514	5	4	4	4	4	6	Bacteria	Firmicutes	Bacilli	Bacillales
OTU00516	7	7	8	9	8	6	Bacteria	Firmicutes	Clostridia	Clostridiales	Veillonellaceae	Veillonella	dispar
OTU00519	8	6	10	10	8	11	Bacteria	Bacteroidetes	Bacteroidia	Bacteroidales	[Odoribacteraceae]	Butyricimonas
OTU00520	21	18	20	14	9	18	Bacteria	Tenericutes	Mollicutes	RF39
OTU00524	23	26	27	20	36	46	Bacteria	Firmicutes	Clostridia	Clostridiales	Lachnospiraceae
OTU00525	5	5	5	5	5	4	Bacteria	Proteobacteria	Gammaproteobacteria	Enterobacteriales	Enterobacteriaceae
OTU00527	4	4	3	6	9	6	Bacteria	Firmicutes	Clostridia	Clostridiales	Ruminococcaceae
OTU00528	12	15	8	8	11	9	Bacteria	Firmicutes	Erysipelotrichi	Erysipelotrichales	Erysipelotrichaceae	Catenibacterium
OTU00530	38	28	36	28	29	23	Bacteria	Firmicutes	Clostridia	Clostridiales	Lachnospiraceae	Roseburia	faecis
OTU00531	5	6	10	7	6	4	Bacteria	Bacteroidetes	Bacteroidia	Bacteroidales	Paraprevotellaceae	Prevotella
OTU00533	5	6	5	6	5	6	Bacteria	Bacteroidetes	Bacteroidia	Bacteroidales	Bacteroidaceae	Bacteroides
OTU00534	7	10	10	12	9	9	Bacteria	Firmicutes	Clostridia	Clostridiales
OTU00535	18	11	18	14	14	17	Bacteria	Actinobacteria	Coriobacteriia	Coriobacteriales	Coriobacteriaceae	Collinsella	aerofaciens
OTU00536	6	8	10	7	9	7	Bacteria	Firmicutes	Clostridia	Clostridiales	Ruminococcaceae
OTU00537	23	36	37	26	27	36	Bacteria	Firmicutes	Clostridia	Clostridiales	Lachnospiraceae
OTU00538	9	13	13	11	12	9	Bacteria	Bacteroidetes	Bacteroidia	Bacteroidales	Rikenellaceae
OTU00539	6	11	14	10	13	10	Bacteria	Firmicutes	Clostridia	Clostridiales	Ruminococcaceae
OTU00540	4	4	6	3	5	4	Bacteria	Firmicutes	Clostridia	Clostridiales	Lachnospiraceae	Coprococcus	eutactus
OTU00543	13	15	16	20	19	8	Bacteria	Actinobacteria	Coriobacteriia	Coriobacteriales	Coriobacteriaceae	Eggerthella	lenta
OTU00544	8	9	11	11	9	11	Bacteria	Firmicutes	Erysipelotrichi	Erysipelotrichales	Erysipelotrichaceae	Catenibacterium
OTU00545	5	4	7	5	4	5	Bacteria	Firmicutes	Clostridia	Clostridiales	Ruminococcaceae
OTU00546	9	6	8	7	9	7	Bacteria	Bacteroidetes	Bacteroidia	Bacteroidales	Odoribacteraceae	Butyricimonas
OTU00547	6	10	7	5	10	8	Bacteria	Firmicutes	Bacilli	Lactobacillales	Streptococcaceae	Streptococcus
OTU00548	10	18	12	13	17	19	Bacteria	Tenericutes	Mollicutes	RF39
OTU00552	30	17	35	25	44	28	Bacteria	Firmicutes	Clostridia	Clostridiales	Lachnospiraceae
OTU00555	5	6	5	7	6	4	Bacteria	Proteobacteria	Gammaproteobacteria	Pasteurellales	Pasteurellaceae	Haemophilus	parainfluenzae
OTU00557	4	7	4	4	5	9	Bacteria	Bacteroidetes	Bacteroidia	Bacteroidales	Bacteroidaceae	Bacteroides
OTU00558	12	14	17	16	15	18	Bacteria	Firmicutes	Clostridia	Clostridiales	Ruminococcaceae
OTU00559	7	4	6	9	3	6	Bacteria	Bacteroidetes	Bacteroidia	Bacteroidales	Bacteroidaceae	Bacteroides
OTU00560	8	8	4	11	5	6	Bacteria	Firmicutes	Bacilli	Lactobacillales	Aerococcaceae	Abiotrophia
OTU00561	1	4	7	7	5	5	Bacteria	Bacteroidetes	Bacteroidia	Bacteroidales	Bacteroidaceae	Bacteroides	ovatus
OTU00562	3	6	5	5	4	3	Bacteria	Fusobacteria	Fusobacteriia	Fusobacteriales	Fusobacteriaceae	Fusobacterium
OTU00563	8	10	7	11	13	12	Bacteria	Firmicutes	Erysipelotrichi	Erysipelotrichales	Erysipelotrichaceae	Catenibacterium
OTU00564	6	4	5	5	4	6	Bacteria	Firmicutes	Clostridia	Clostridiales	Lachnospiraceae	Lachnospira
OTU00568	10	19	15	15	14	15	Bacteria	Firmicutes	Clostridia	Clostridiales	Ruminococcaceae
OTU00570	11	16	15	16	14	13	Bacteria	Tenericutes	Mollicutes	RF39
OTU00571	6	8	11	6	4	7	Bacteria	Firmicutes	Clostridia	Clostridiales	Ruminococcaceae	Faecalibacterium	prausnitzii
OTU00573	6	9	9	9	11	9	Bacteria	Bacteroidetes	Bacteroidia	Bacteroidales
OTU00575	28	24	16	41	28	30	Bacteria	Firmicutes	Clostridia	Clostridiales	Ruminococcaceae	Ruminococcus
OTU00576	32	30	24	26	28	24	Bacteria	Firmicutes	Clostridia	Clostridiales	Ruminococcaceae	Ruminococcus
OTU00578	6	8	5	6	6	4	Bacteria	Bacteroidetes	Bacteroidia	Bacteroidales	Odoribacteraceae	Odoribacter
OTU00580	7	7	9	9	6	10	Bacteria	Firmicutes	Clostridia	Clostridiales	Ruminococcaceae
OTU00581	3	5	3	4	5	4	Bacteria	Proteobacteria	Gammaproteobacteria	Enterobacteriales	Enterobacteriaceae
OTU00582	23	27	33	17	27	29	Bacteria	Firmicutes	Clostridia	Clostridiales	Lachnospiraceae	Roseburia	faecis
OTU00584	4	5	7	6	6	7	Bacteria	Bacteroidetes	Bacteroidia	Bacteroidales	Bacteroidaceae	Bacteroides
OTU00585	10	10	8	6	11	7	Bacteria	Bacteroidetes	Bacteroidia	Bacteroidales	S24-7
OTU00586	10	9	8	6	10	6	Bacteria	Firmicutes	Clostridia	Clostridiales	Lachnospiraceae
OTU00588	23	32	30	35	29	13	Bacteria	Firmicutes	Clostridia	Clostridiales	Ruminococcaceae	Ruminococcus
OTU00589	6	9	11	10	9	9	Bacteria	Actinobacteria	Actinobacteria	Actinomycetales	Micrococcaceae	Rothia	mucilaginosa
OTU00590	10	9	7	6	8	9	Bacteria	Bacteroidetes	Bacteroidia	Bacteroidales	S24-7
OTU00592	6	12	16	12	11	19	Bacteria	Tenericutes	Mollicutes	RF39
OTU00593	3	6	6	6	5	5	Bacteria	Bacteroidetes	Bacteroidia	Bacteroidales	Rikenellaceae
OTU00594	10	10	7	8	6	10	Bacteria	Firmicutes	Erysipelotrichi	Erysipelotrichales	Erysipelotrichaceae
OTU00595	4	7	7	8	9	7	Bacteria	Firmicutes	Bacilli	Lactobacillales	Streptococcaceae	Streptococcus
OTU00597	3	3	3	5	4	4	Bacteria	Bacteroidetes	Bacteroidia	Bacteroidales	Bacteroidaceae	Bacteroides	plebeius
OTU00598	6	6	4	7	6	3	Bacteria	Firmicutes	Clostridia	Clostridiales	Veillonellaceae	Veillonella	dispar
OTU00599	6	4	5	4	6	5	Bacteria	Bacteroidetes	Bacteroidia	Bacteroidales	Porphyromonadaceae	Parabacteroides
OTU00600	6	2	5	5	4	4	Bacteria	Firmicutes	Clostridia	Clostridiales	Lachnospiraceae	Lachnospira
OTU00601	7	6	5	8	3	10	Bacteria	Firmicutes	Bacilli	Lactobacillales	Carnobacteriaceae	Granulicatella
OTU00602	8	3	7	5	6	8	Bacteria	Firmicutes	Bacilli	Lactobacillales	Streptococcaceae	Streptococcus
OTU00606	11	6	15	13	12	16	Bacteria	Actinobacteria	Coriobacteriia	Coriobacteriales	Coriobacteriaceae	Collinsella	aerofaciens
OTU00607	5	4	8	9	3	8	Bacteria	Firmicutes	Clostridia	Clostridiales	Ruminococcaceae	Faecalibacterium	prausnitzii
OTU00609	9	11	8	4	7	11	Bacteria	Bacteroidetes	Bacteroidia	Bacteroidales	Rikenellaceae
OTU00610	4	7	6	8	9	4	Bacteria	Firmicutes	Clostridia	Clostridiales	Ruminococcaceae
OTU00611	3	6	6	7	7	5	Bacteria	Bacteroidetes	Bacteroidia	Bacteroidales	Prevotellaceae	Prevotella
OTU00612	13	11	12	7	11	10	Bacteria	Firmicutes	Clostridia	Clostridiales	Ruminococcaceae
OTU00613	3	4	6	6	5	5	Bacteria	Proteobacteria	Gammaproteobacteria	Pseudomonadales	Pseudomonadaceae	Pseudomonas	fragi
OTU00615	13	12	16	9	10	10	Bacteria	Firmicutes	Clostridia	Clostridiales	Ruminococcaceae
OTU00616	6	4	6	7	3	4	Bacteria	Bacteroidetes	Bacteroidia	Bacteroidales	Bacteroidaceae	Bacteroides
OTU00617	14	10	12	12	14	12	Bacteria	Actinobacteria	Coriobacteriia	Coriobacteriales	Coriobacteriaceae	Collinsella	aerofaciens
OTU00618	3	5	4	7	4	4	Bacteria	Firmicutes	Clostridia	Clostridiales	Veillonellaceae	Acidaminococcus
OTU00619	5	3	7	4	5	5	Bacteria	Bacteroidetes	Bacteroidia	Bacteroidales	Porphyromonadaceae	Parabacteroides
OTU00621	6	5	12	12	22	9	Bacteria	Tenericutes	Mollicutes	RF39
OTU00626	23	21	22	30	25	23	Bacteria	Firmicutes	Clostridia	Clostridiales	Lachnospiraceae
OTU00628	27	23	27	13	21	16	Bacteria	Proteobacteria	Gammaproteobacteria	Enterobacteriales	Enterobacteriaceae
OTU00629	5	5	6	4	0	6	Bacteria	Bacteroidetes	Bacteroidia	Bacteroidales	Bacteroidaceae	Bacteroides	caccae
OTU00630	5	5	4	6	4	7	Bacteria	Bacteroidetes	Bacteroidia	Bacteroidales	Bacteroidaceae	Bacteroides	ovatus
OTU00631	8	8	6	11	8	9	Bacteria	Firmicutes	Clostridia	Clostridiales	Veillonellaceae	Dialister
OTU00632	13	9	11	14	11	13	Bacteria	Firmicutes	Clostridia	Clostridiales	Ruminococcaceae	Anaerotruncus
OTU00633	7	5	5	8	5	5	Bacteria	Firmicutes	Clostridia	Clostridiales	Ruminococcaceae
OTU00634	13	6	18	11	8	10	Bacteria	Verrucomicrobia	[Methylacidiphilae]	Methylacidiphilales	Methylacidiphilaceae	Candidatus.Methylacidiphilum	infernorum
OTU00635	4	3	5	4	6	4	Bacteria	Firmicutes	Bacilli	Lactobacillales	Lactobacillaceae
OTU00636	9	15	10	11	11	11	Bacteria	Tenericutes	Mollicutes	RF39
OTU00638	5	9	9	7	8	7	Bacteria	Proteobacteria	Alphaproteobacteria	Rhizobiales	Rhizobiaceae	Agrobacterium
OTU00639	5	7	4	4	5	2	Bacteria	Bacteroidetes	Bacteroidia	Bacteroidales	Porphyromonadaceae	Parabacteroides
OTU00640	4	7	8	8	8	10	Bacteria	Firmicutes	Clostridia	Clostridiales	Lachnospiraceae
OTU00641	9	8	10	12	14	11	Bacteria	Tenericutes	Mollicutes	RF39
OTU00642	4	9	7	6	8	9	Bacteria	Proteobacteria	Gammaproteobacteria	Enterobacteriales	Enterobacteriaceae
OTU00646	3	5	4	5	6	7	Bacteria	Bacteroidetes	Bacteroidia	Bacteroidales	Odoribacteraceae	Butyricimonas
OTU00647	11	9	9	13	16	9	Bacteria	Tenericutes	Mollicutes	RF39
OTU00648	5	7	11	13	20	8	Bacteria	Lentisphaerae	[Lentisphaeria]	Victivallales	Victivallaceae
OTU00649	5	2	4	7	5	8	Bacteria	Firmicutes	Bacilli	Lactobacillales	Streptococcaceae	Streptococcus
OTU00652	4	4	7	3	3	5	Bacteria	Bacteroidetes	Bacteroidia	Bacteroidales	Bacteroidaceae	Bacteroides	ovatus
OTU00653	7	16	13	10	10	7	Bacteria	Tenericutes	Mollicutes	RF39
OTU00654	3	5	3	4	3	6	Bacteria	Bacteroidetes	Bacteroidia	Bacteroidales	Bacteroidaceae	Bacteroides
OTU00655	5	10	6	3	7	12	Bacteria	Firmicutes	Erysipelotrichi	Erysipelotrichales	Erysipelotrichaceae
OTU00656	4	5	4	2	2	4	Bacteria	Bacteroidetes	Bacteroidia	Bacteroidales	Bacteroidaceae	Bacteroides
OTU00657	6	4	10	7	6	7	Bacteria	Firmicutes	Clostridia	Clostridiales	Ruminococcaceae
OTU00660	6	5	5	4	4	4	Bacteria	Bacteroidetes	Bacteroidia	Bacteroidales	Porphyromonadaceae	Parabacteroides
OTU00662	5	8	3	2	2	4	Bacteria	Bacteroidetes	Bacteroidia	Bacteroidales	Porphyromonadaceae	Parabacteroides
OTU00666	11	6	6	5	9	6	Bacteria	Proteobacteria	Alphaproteobacteria	Rhizobiales	Rhizobiaceae	Rhizobium
OTU00667	5	7	6	3	5	5	Bacteria	Firmicutes	Clostridia	Clostridiales	Ruminococcaceae
OTU00669	6	5	7	6	4	6	Bacteria	Firmicutes	Clostridia	Clostridiales	Ruminococcaceae	Faecalibacterium	prausnitzii
OTU00672	2	3	8	4	4	7	Bacteria	Firmicutes	Clostridia	Clostridiales	Ruminococcaceae	Oscillospira
OTU00675	6	7	4	8	5	8	Bacteria	Firmicutes	Clostridia	Clostridiales	Ruminococcaceae
OTU00676	4	5	4	2	4	3	Bacteria	Firmicutes	Bacilli	Lactobacillales	Lactobacillaceae	Lactobacillus
OTU00677	9	8	5	9	6	4	Bacteria	Bacteroidetes	Bacteroidia	Bacteroidales
OTU00678	7	7	5	7	7	5	Bacteria	Firmicutes	Clostridia	Clostridiales	Lachnospiraceae
OTU00679	4	5	3	3	3	4	Bacteria	Firmicutes	Clostridia	Clostridiales	Dehalobacteriaceae	Dehalobacterium
OTU00682	2	2	3	3	3	2	Bacteria	Proteobacteria	Gammaproteobacteria	Vibrionales	Vibrionaceae
OTU00683	19	11	22	15	21	26	Bacteria	Firmicutes	Clostridia	Clostridiales	Ruminococcaceae
OTU00686	4	5	3	5	4	3	Bacteria	Bacteroidetes	Bacteroidia	Bacteroidales	Bacteroidaceae	Bacteroides
OTU00687	6	8	4	4	4	5	Bacteria	Firmicutes	Clostridia	Clostridiales	Ruminococcaceae	Faecalibacterium	prausnitzii
OTU00690	8	5	5	6	6	10	Bacteria	Firmicutes	Clostridia	Clostridiales	Ruminococcaceae
OTU00691	2	3	2	2	3	2	Bacteria	Firmicutes	Clostridia	Clostridiales	Mogibacteriaceae
OTU00693	12	11	7	8	11	10	Bacteria	Firmicutes	Clostridia	Clostridiales	Ruminococcaceae
OTU00694	6	3	3	5	5	6	Bacteria	Firmicutes	Clostridia	Clostridiales	Ruminococcaceae
OTU00695	7	6	9	12	9	6	Bacteria	Tenericutes	Mollicutes	RF39
OTU00698	4	4	4	6	5	4	Bacteria	Firmicutes	Clostridia	Clostridiales	Ruminococcaceae
OTU00699	2	4	1	3	4	6	Bacteria	Bacteroidetes	Bacteroidia	Bacteroidales	Bacteroidaceae	Bacteroides
OTU00700	5	3	8	9	5	6	Bacteria	Bacteroidetes	Bacteroidia	Bacteroidales
OTU00706	2	4	4	3	3	5	Bacteria	Firmicutes	Clostridia	Clostridiales	Veillonellaceae	Veillonella	dispar
OTU00710	8	4	2	5	3	6	Bacteria	Bacteroidetes	Flavobacteriia	Flavobacteriales	[Weeksellaceae]	Chryseobacterium
OTU00712	18	24	13	15	0	19	Bacteria	Firmicutes	Clostridia	Clostridiales	Lachnospiraceae
OTU00714	5	3	4	3	0	4	Bacteria	Bacteroidetes	Bacteroidia	Bacteroidales	Bacteroidaceae	Bacteroides
OTU00715	3	1	2	2	2	1	Bacteria	Proteobacteria	Gammaproteobacteria	Vibrionales	Pseudoalteromonadaceae	Pseudoalteromonas
OTU00716	6	6	4	4	9	6	Bacteria	Firmicutes	Clostridia	Clostridiales	Ruminococcaceae
OTU00718	12	9	23	15	22	20	Bacteria	Firmicutes	Clostridia	Clostridiales	Lachnospiraceae	Roseburia	faecis
OTU00719	5	12	9	11	8	10	Bacteria	Tenericutes	Mollicutes	RF39
OTU00720	11	6	12	6	9	8	Bacteria	Tenericutes	Mollicutes	RF39
OTU00721	11	22	18	24	0	14	Bacteria	Firmicutes	Clostridia	Clostridiales	Lachnospiraceae	Roseburia	faecis
OTU00722	3	4	3	5	3	3	Bacteria	Bacteroidetes	Bacteroidia	Bacteroidales	Bacteroidaceae	Bacteroides
OTU00725	3	5	3	7	4	2	Bacteria	Firmicutes	Clostridia	Clostridiales	Ruminococcaceae
OTU00726	4	3	2	2	3	2	Bacteria	Firmicutes	Clostridia	Clostridiales	Ruminococcaceae	Oscillospira
OTU00727	7	8	5	4	4	6	Bacteria	Firmicutes	Clostridia	Clostridiales
OTU00729	7	4	6	4	0	7	Bacteria	Firmicutes	Clostridia	Clostridiales	Lachnospiraceae
OTU00731	3	4	4	6	5	3	Bacteria	Firmicutes	Clostridia	Clostridiales	Christensenellaceae
OTU00732	6	6	5	6	4	8	Bacteria	Firmicutes	Clostridia	Clostridiales	Ruminococcaceae
OTU00733	3	3	4	2	3	2	Bacteria	Bacteroidetes	Bacteroidia	Bacteroidales	Porphyromonadaceae	Parabacteroides
OTU00734	3	3	4	4	6	7	Bacteria	Firmicutes	Bacilli	Turicibacterales	Turicibacteraceae	Turicibacter
OTU00735	4	3	4	4	3	4	Bacteria	Bacteroidetes	Bacteroidia	Bacteroidales	Bacteroidaceae	Bacteroides
OTU00736	5	4	2	3	3	3	Bacteria	Bacteroidetes	Bacteroidia	Bacteroidales	Paraprevotellaceae	Prevotella
OTU00738	5	4	4	4	4	5	Bacteria	Firmicutes	Clostridia	Clostridiales	Ruminococcaceae
OTU00739	5	5	5	1	6	5	Bacteria	Firmicutes	Erysipelotrichi	Erysipelotrichales	Erysipelotrichaceae	Eubacterium	biforme
OTU00741	4	0	2	5	0	2	Bacteria	Firmicutes	Bacilli	Lactobacillales	Lactobacillaceae	Lactobacillus
OTU00742	6	5	4	3	6	4	Bacteria	Firmicutes	Clostridia	Clostridiales	Ruminococcaceae	Faecalibacterium	prausnitzii
OTU00743	5	6	4	4	4	3	Bacteria	Firmicutes	Clostridia	Clostridiales	Ruminococcaceae	Faecalibacterium	prausnitzii
OTU00744	9	11	10	7	5	9	Bacteria	Tenericutes	Mollicutes	RF39
OTU00745	4	7	7	13	7	6	Bacteria	Tenericutes	Mollicutes	RF39
OTU00746	3	2	4	3	3	4	Bacteria	Bacteroidetes	Bacteroidia	Bacteroidales	Bacteroidaceae	Bacteroides
OTU00747	4	8	5	6	4	4	Bacteria	Bacteroidetes	Bacteroidia	Bacteroidales
OTU00748	4	6	4	8	6	3	Bacteria	Bacteroidetes	Bacteroidia	Bacteroidales
OTU00749	3	4	3	4	8	5	Bacteria	Bacteroidetes	Bacteroidia	Bacteroidales
OTU00750	16	10	14	18	13	21	Bacteria	Firmicutes	Clostridia	Clostridiales	Lachnospiraceae
OTU00752	3	4	4	5	4	4	Bacteria	Firmicutes	Clostridia	Clostridiales	Ruminococcaceae
OTU00753	3	2	4	4	2	3	Bacteria	Firmicutes	Clostridia	Clostridiales	Veillonellaceae	Veillonella	parvula
OTU00754	36	8	0	0	0	0	Bacteria	Actinobacteria	Acidimicrobiia	Acidimicrobiales	AKIW874
OTU00755	5	9	13	5	7	9	Bacteria	Actinobacteria	Actinobacteria	Actinomycetales	ACK-M1
OTU00756	3	4	5	2	5	4	Bacteria	Bacteroidetes	Bacteroidia	Bacteroidales	Odoribacteraceae	Butyricimonas
OTU00757	2	4	4	6	3	1	Bacteria	Bacteroidetes	Bacteroidia	Bacteroidales	Bacteroidaceae	Bacteroides	ovatus
OTU00758	6	8	10	9	8	8	Bacteria	Tenericutes	Mollicutes	RF39
OTU00759	43	0	0	0	0	0	Bacteria	Actinobacteria	Thermoleophilia	Gaiellales	Gaiellaceae
OTU00762	3	3	3	2	3	2	Bacteria	Bacteroidetes	Bacteroidia	Bacteroidales	Porphyromonadaceae	Parabacteroides
OTU00764	2	3	4	4	5	3	Bacteria	Firmicutes	Clostridia	Clostridiales	Ruminococcaceae	Faecalibacterium	prausnitzii
OTU00767	8	0	5	5	6	4	Bacteria	Firmicutes	Clostridia	Clostridiales	Ruminococcaceae
OTU00768	5	4	7	5	6	4	Bacteria	Firmicutes	Clostridia	Clostridiales	Ruminococcaceae
OTU00769	2	4	4	2	4	3	Bacteria	Firmicutes	Clostridia	Clostridiales	Veillonellaceae	Veillonella
OTU00771	12	20	9	18	20	10	Bacteria	Firmicutes	Clostridia	Clostridiales	Lachnospiraceae	Blautia
OTU00773	11	4	0	0	0	0	Bacteria	Bacteroidetes	Flavobacteriia	Flavobacteriales	[Weeksellaceae]	Chryseobacterium
OTU00774	39	0	0	0	0	0	Bacteria	Actinobacteria	Actinobacteria	Micrococcales
OTU00776	5	5	10	6	7	9	Bacteria	Firmicutes	Clostridia	Clostridiales
OTU00777	2	5	4	2	7	3	Bacteria	Firmicutes	Clostridia	Clostridiales	Ruminococcaceae
OTU00778	0	2	5	5	0	2	Bacteria	Firmicutes	Clostridia	Clostridiales	Veillonellaceae	Veillonella	dispar
OTU00781	2	1	2	3	3	3	Bacteria	Firmicutes	Clostridia	Clostridiales	Lachnospiraceae	Coprococcus	eutactus
OTU00784	14	15	11	16	15	13	Bacteria	Actinobacteria	Coriobacteriia	Coriobacteriales	Coriobacteriaceae
OTU00785	3	4	4	4	0	3	Bacteria	Bacteroidetes	Bacteroidia	Bacteroidales	Bacteroidaceae	Bacteroides	caccae
OTU00786	6	4	4	6	4	4	Bacteria	Firmicutes	Clostridia	Clostridiales	Lachnospiraceae
OTU00787	32	4	0	0	0	0	Bacteria	Actinobacteria	Thermoleophilia	Gaiellales	Gaiellaceae
OTU00788	3	1	2	1	2	1	Bacteria	Proteobacteria	Gammaproteobacteria	Enterobacteriales	Enterobacteriaceae
OTU00791	0	3	4	2	3	3	Bacteria	Bacteroidetes	Bacteroidia	Bacteroidales	Bacteroidaceae	Bacteroides
OTU00792	6	7	6	8	6	7	Bacteria	Firmicutes	Clostridia	Clostridiales	Ruminococcaceae
OTU00793	38	0	0	0	0	0	Bacteria	Actinobacteria	Thermoleophilia	Gaiellales	Gaiellaceae
OTU00794	1	2	2	2	4	3	Bacteria	Firmicutes	Clostridia	Clostridiales	Ruminococcaceae
OTU00797	4	3	5	6	4	3	Bacteria	Firmicutes	Clostridia	Clostridiales	Lachnospiraceae
OTU00798	0	3	3	5	3	3	Bacteria	Bacteroidetes	Bacteroidia	Bacteroidales	Odoribacteraceae	Butyricimonas
OTU00800	0	2	1	1	2	2	Bacteria	Proteobacteria	Gammaproteobacteria	Enterobacteriales	Enterobacteriaceae
OTU00801	0	6	6	5	4	6	Bacteria	Firmicutes	Erysipelotrichi	Erysipelotrichales	Erysipelotrichaceae	Catenibacterium
OTU00802	0	1	4	6	4	2	Bacteria	Firmicutes	Clostridia	Clostridiales	Clostridiaceae
OTU00803	4	2	4	6	5	4	Bacteria	Firmicutes	Clostridia	Clostridiales	Lachnospiraceae	Coprococcus
OTU00804	4	1	2	4	2	2	Bacteria	Bacteroidetes	Bacteroidia	Bacteroidales	Bacteroidaceae	Bacteroides
OTU00805	6	5	0	4	7	4	Bacteria	Firmicutes	Clostridia	Clostridiales
OTU00807	23	0	0	0	0	0	Bacteria	Proteobacteria	Alphaproteobacteria	Sphingomonadales	Sphingomonadaceae	Kaistobacter
OTU00810	3	3	0	3	4	4	Bacteria	Bacteroidetes	Bacteroidia	Bacteroidales	Odoribacteraceae	Butyricimonas
OTU00811	38	0	0	0	0	0	Bacteria	Actinobacteria	Thermoleophilia	Solirubrobacterales
OTU00814	13	6	0	0	0	0	Bacteria	Proteobacteria	Alphaproteobacteria	Rhizobiales	Hyphomicrobiaceae	Rhodoplanes
OTU00815	6	5	8	9	5	6	Bacteria	Tenericutes	Mollicutes	RF39
OTU00816	3	2	5	6	5	4	Bacteria	Bacteroidetes	Bacteroidia	Bacteroidales	Rikenellaceae
OTU00817	3	5	4	3	6	0	Bacteria	Firmicutes	Clostridia	Clostridiales	Ruminococcaceae
OTU00819	3	2	2	1	2	2	Bacteria	Proteobacteria	Gammaproteobacteria	Enterobacteriales	Enterobacteriaceae
OTU00821	1	2	4	2	2	3	Bacteria	Bacteroidetes	Bacteroidia	Bacteroidales	Bacteroidaceae	Bacteroides
OTU00822	16	12	16	8	10	13	Bacteria	Firmicutes	Clostridia	Clostridiales	Ruminococcaceae
OTU00824	3	5	4	3	4	4	Bacteria	Firmicutes	Erysipelotrichi	Erysipelotrichales	Erysipelotrichaceae	Catenibacterium
OTU00825	2	3	3	0	3	2	Bacteria	Proteobacteria	Gammaproteobacteria	Pasteurellales	Pasteurellaceae	Haemophilus	parainfluenzae
OTU00827	0	8	5	7	8	4	Bacteria	Proteobacteria	Gammaproteobacteria	Enterobacteriales	Enterobacteriaceae
OTU00830	7	0	3	2	4	5	Bacteria	Proteobacteria	Alphaproteobacteria	Sphingomonadales	Sphingomonadaceae	Sphingomonas
OTU00831	0	4	3	0	5	3	Bacteria	Firmicutes	Clostridia	Clostridiales	Ruminococcaceae
OTU00832	3	3	4	3	2	0	Bacteria	Actinobacteria	Actinobacteria	Actinomycetales	Corynebacteriaceae	Corynebacterium
OTU00833	3	3	5	3	5	0	Bacteria	Bacteroidetes	Bacteroidia	Bacteroidales	Prevotellaceae	Prevotella	copri
OTU00836	3	4	0	4	3	7	Bacteria	Bacteroidetes	Bacteroidia	Bacteroidales
OTU00837	5	9	7	7	6	5	Bacteria	Tenericutes	Mollicutes	RF39
OTU00838	4	4	4	4	4	3	Bacteria	Firmicutes	Erysipelotrichi	Erysipelotrichales	Erysipelotrichaceae	Catenibacterium
OTU00839	10	17	12	10	12	0	Bacteria	Firmicutes	Clostridia	Clostridiales	Lachnospiraceae
OTU00840	3	4	4	4	4	4	Bacteria	Bacteroidetes	Bacteroidia	Bacteroidales	Rikenellaceae
OTU00841	3	0	2	2	2	2	Bacteria	Proteobacteria	Gammaproteobacteria	Enterobacteriales	Enterobacteriaceae	Klebsiella
OTU00842	4	3	3	2	3	4	Bacteria	Firmicutes	Clostridia	Clostridiales	Ruminococcaceae
OTU00843	18	16	0	7	11	11	Bacteria	Firmicutes	Clostridia	Clostridiales	Lachnospiraceae	Blautia
OTU00845	28	0	0	0	0	0	Bacteria	Actinobacteria	Rubrobacteria	Rubrobacterales	Rubrobacteraceae	Rubrobacter
OTU00846	2	0	5	1	3	2	Bacteria	Firmicutes	Clostridia	Clostridiales	Christensenellaceae
OTU00853	1	1	3	4	0	2	Bacteria	Firmicutes	Clostridia	Clostridiales	Ruminococcaceae	Oscillospira
OTU00854	2	4	0	3	4	3	Bacteria	Firmicutes	Clostridia	Clostridiales	Lachnospiraceae	Roseburia	faecis
OTU00855	6	5	9	5	8	0	Bacteria	Tenericutes	Mollicutes	RF39
OTU00856	28	0	0	0	0	0	Bacteria	Actinobacteria	Thermoleophilia	Solirubrobacterales	Solirubrobacteraceae
OTU00858	10	15	0	12	16	0	Bacteria	Firmicutes	Clostridia	Clostridiales	Lachnospiraceae
OTU00860	12	0	12	16	12	10	Bacteria	Firmicutes	Clostridia	Clostridiales	Ruminococcaceae	Ruminococcus
OTU00861	5	1	0	2	3	3	Bacteria	Bacteroidetes	Bacteroidia	Bacteroidales	Prevotellaceae	Prevotella	stercorea
OTU00864	4	3	3	0	0	3	Bacteria	Firmicutes	Clostridia	Clostridiales	Ruminococcaceae
OTU00866	3	2	3	3	0	1	Bacteria	Bacteroidetes	Bacteroidia	Bacteroidales	Porphyromonadaceae	Parabacteroides	distasonis
OTU00867	0	8	10	12	14	16	Bacteria	Proteobacteria	Betaproteobacteria	Burkholderiales	Comamonadaceae
OTU00870	6	6	6	5	5	5	Bacteria	Firmicutes	Clostridia	Clostridiales	Ruminococcaceae
OTU00873	0	0	4	3	3	4	Bacteria	Firmicutes	Clostridia	Clostridiales	Ruminococcaceae
OTU00874	5	0	2	4	5	4	Bacteria	Bacteroidetes	Bacteroidia	Bacteroidales
OTU00875	7	8	8	2	0	0	Bacteria	Firmicutes	Clostridia	Clostridiales	Ruminococcaceae	Ruminococcus
OTU00877	3	3	2	0	0	4	Bacteria	Firmicutes	Clostridia	Clostridiales	Ruminococcaceae	Oscillospira
OTU00878	4	2	2	0	3	3	Bacteria	Firmicutes	Clostridia	Clostridiales	Ruminococcaceae
OTU00879	0	4	0	0	3	6	Bacteria	Firmicutes	Clostridia	Clostridiales	Ruminococcaceae	Oscillospira
OTU00881	13	10	14	0	12	0	Bacteria	Firmicutes	Clostridia	Clostridiales	Lachnospiraceae	Dorea	formicigenerans
OTU00882	0	2	2	3	0	4	Bacteria	Firmicutes	Bacilli	Lactobacillales	Lactobacillaceae	Lactobacillus
OTU00884	2	4	0	0	0	5	Bacteria	Firmicutes	Clostridia	Clostridiales	Ruminococcaceae
OTU00885	30	0	0	0	0	0	Bacteria	Actinobacteria	Thermoleophilia	Solirubrobacterales
OTU00888	4	2	3	2	0	3	Bacteria	Firmicutes	Clostridia	Clostridiales	Ruminococcaceae	Faecalibacterium	prausnitzii
OTU00889	4	3	3	0	0	2	Bacteria	Firmicutes	Clostridia	Clostridiales	Clostridiaceae
OTU00890	0	3	2	1	2	3	Bacteria	Bacteroidetes	Bacteroidia	Bacteroidales	Porphyromonadaceae	Parabacteroides
OTU00892	0	3	2	2	0	3	Bacteria	Bacteroidetes	Bacteroidia	Bacteroidales	Bacteroidaceae	Bacteroides	plebeius
OTU00893	2	3	0	2	0	0	Bacteria	Bacteroidetes	Bacteroidia	Bacteroidales	Bacteroidaceae	Bacteroides	plebeius
OTU00898	0	5	0	4	4	2	Bacteria	Firmicutes	Erysipelotrichi	Erysipelotrichales	Erysipelotrichaceae	Catenibacterium
OTU00899	0	3	3	3	3	3	Bacteria	Bacteroidetes	Bacteroidia	Bacteroidales	Odoribacteraceae	Butyricimonas
OTU00900	9	3	0	0	0	0	Bacteria	Proteobacteria	Gammaproteobacteria	Pseudomonadales	Moraxellaceae	Acinetobacter	lwoffii
OTU00902	3	0	4	3	4	5	Bacteria	Proteobacteria	Betaproteobacteria	Neisseriales	Neisseriaceae	Neisseria
OTU00903	3	2	0	3	0	3	Bacteria	Firmicutes	Clostridia	Clostridiales	Ruminococcaceae
OTU00906	0	3	4	3	3	2	Bacteria	Firmicutes	Clostridia	Clostridiales	Peptostreptococcaceae	Peptostreptococcus
OTU00907	2	3	0	2	0	2	Bacteria	Firmicutes	Clostridia	Clostridiales	Ruminococcaceae
OTU00910	0	2	3	3	0	2	Bacteria	Firmicutes	Clostridia	Clostridiales	Veillonellaceae	Veillonella	dispar
OTU00911	3	0	1	5	4	2	Bacteria	Firmicutes	Clostridia	Clostridiales	Ruminococcaceae
OTU00912	4	0	6	6	8	0	Bacteria	Proteobacteria	Gammaproteobacteria	Cardiobacteriales	Cardiobacteriaceae	Cardiobacterium
OTU00915	0	0	2	4	0	3	Bacteria	Bacteroidetes	Bacteroidia	Bacteroidales	Porphyromonadaceae	Parabacteroides
OTU00916	0	2	0	4	0	2	Bacteria	Firmicutes	Bacilli	Lactobacillales	Streptococcaceae	Streptococcus
OTU00917	4	3	5	0	4	0	Bacteria	Firmicutes	Erysipelotrichi	Erysipelotrichales	Erysipelotrichaceae	Catenibacterium
OTU00919	0	0	3	3	2	2	Bacteria	Bacteroidetes	Bacteroidia	Bacteroidales	Bacteroidaceae	Bacteroides
OTU00921	3	8	0	6	0	5	Bacteria	Tenericutes	Mollicutes	RF39
OTU00924	4	3	0	1	0	1	Bacteria	Firmicutes	Clostridia	Clostridiales	Ruminococcaceae	Oscillospira
OTU00926	0	0	3	4	0	2	Bacteria	Bacteroidetes	Bacteroidia	Bacteroidales	Prevotellaceae	Prevotella
OTU00927	3	0	0	2	0	2	Bacteria	Bacteroidetes	Bacteroidia	Bacteroidales	Bacteroidaceae	Bacteroides
OTU00928	2	1	0	4	3	0	Bacteria	Firmicutes	Clostridia	Clostridiales	Ruminococcaceae
OTU00929	2	0	2	0	0	2	Bacteria	Proteobacteria	Gammaproteobacteria	Enterobacteriales	Enterobacteriaceae
OTU00931	28	0	0	0	0	0	Bacteria	Actinobacteria	Thermoleophilia	Gaiellales	Gaiellaceae
OTU00937	0	7	0	10	0	0	Bacteria	Verrucomicrobia	Verrucomicrobiae	Verrucomicrobiales	Verrucomicrobiaceae	Akkermansia	muciniphila
OTU00938	16	0	0	10	0	10	Bacteria	Firmicutes	Clostridia	Clostridiales	Ruminococcaceae
OTU00939	0	5	4	0	4	0	Bacteria	Bacteroidetes	Bacteroidia	Bacteroidales	Rikenellaceae
OTU00945	0	0	2	2	0	2	Bacteria	Firmicutes	Clostridia	Clostridiales	Ruminococcaceae
OTU00947	20	0	0	0	0	0	Bacteria	Actinobacteria	Thermoleophilia	Gaiellales	Gaiellaceae
OTU00948	0	6	0	8	0	5	Bacteria	Tenericutes	Mollicutes	RF39
OTU00949	29	0	0	0	0	0	Bacteria	Actinobacteria	Rubrobacteria	Rubrobacterales	Rubrobacteraceae	Rubrobacter
OTU00951	9	6	0	0	0	0	Bacteria	Actinobacteria	Actinobacteria	Actinomycetales	Micrococcaceae
OTU00952	0	0	2	2	2	0	Bacteria	Firmicutes	Clostridia	Clostridiales
OTU00955	26	0	0	0	0	0	Bacteria	Actinobacteria	Thermoleophilia	Gaiellales	Gaiellaceae
OTU00956	26	0	0	0	0	0	Bacteria	Acidobacteria	Chloracidobacteria	RB41
OTU00957	1	2	4	0	0	0	Bacteria	Bacteroidetes	Bacteroidia	Bacteroidales	Odoribacteraceae	Butyricimonas
OTU00958	1	2	2	0	0	3	Bacteria	Firmicutes	Clostridia	Clostridiales	Ruminococcaceae
OTU00960	2	0	0	2	0	2	Bacteria	Proteobacteria	Gammaproteobacteria	Pasteurellales	Pasteurellaceae	Haemophilus	parainfluenzae
OTU00961	4	2	0	0	5	0	Bacteria	Firmicutes	Clostridia	Clostridiales	Ruminococcaceae
OTU00963	0	3	2	0	0	2	Bacteria	Bacteroidetes	Bacteroidia	Bacteroidales	Bacteroidaceae	Bacteroides	fragilis
OTU00965	0	1	2	1	2	0	Bacteria	Bacteroidetes	Bacteroidia	Bacteroidales	Porphyromonadaceae	Parabacteroides
OTU00966	3	4	0	1	0	0	Bacteria	Bacteroidetes	Bacteroidia	Bacteroidales	[Odoribacteraceae]	Butyricimonas
OTU00970	0	0	6	0	0	9	Bacteria	Verrucomicrobia	[Spartobacteria]	[Chthoniobacterales]	[Chthoniobacteraceae]	Ellin506
OTU00971	0	2	2	0	0	0	Bacteria	Bacteroidetes	Bacteroidia	Bacteroidales	Bacteroidaceae	Bacteroides
OTU00973	0	3	1	3	0	0	Bacteria	Bacteroidetes	Bacteroidia	Bacteroidales	Rikenellaceae
OTU00975	0	2	1	3	0	1	Bacteria	Bacteroidetes	Bacteroidia	Bacteroidales	Bacteroidaceae	Bacteroides	ovatus
OTU00976	0	5	6	0	0	4	Bacteria	Tenericutes	Mollicutes	RF39
OTU00977	26	0	0	0	0	0	Bacteria	Actinobacteria	Actinobacteria	Micrococcales
OTU00978	6	0	0	4	0	0	Bacteria	Firmicutes	Clostridia	Clostridiales	Lachnospiraceae	Coprococcus
OTU00979	4	0	0	3	3	4	Bacteria	Firmicutes	Clostridia	Clostridiales
OTU00983	2	5	0	0	0	3	Bacteria	Actinobacteria	Coriobacteriia	Coriobacteriales	Coriobacteriaceae
OTU00984	0	2	0	1	0	1	Bacteria	Proteobacteria	Gammaproteobacteria	Enterobacteriales	Enterobacteriaceae
OTU00985	7	3	0	0	0	0	Bacteria	Proteobacteria	Alphaproteobacteria	Rhizobiales	Bradyrhizobiaceae
OTU00986	6	6	0	5	0	0	Bacteria	Firmicutes	Clostridia	Clostridiales	Ruminococcaceae
OTU00987	5	4	0	0	0	0	Bacteria	Actinobacteria	Actinobacteria	Actinomycetales	Micrococcaceae	Micrococcus	luteus
OTU00988	24	0	0	0	0	0	Bacteria	Actinobacteria	Thermoleophilia	Gaiellales	Gaiellaceae
OTU00990	0	0	0	2	0	1	Bacteria	Firmicutes	Bacilli	Bacillales	Planococcaceae	Lysinibacillus	boronitolerans
OTU00991	0	3	0	0	0	3	Bacteria	Bacteroidetes	Bacteroidia	Bacteroidales	Prevotellaceae	Prevotella	copri
OTU00992	0	4	3	0	0	2	Bacteria	Bacteroidetes	Bacteroidia	Bacteroidales	Prevotellaceae	Prevotella
OTU00993	0	3	0	0	0	0	Bacteria	Bacteroidetes	Bacteroidia	Bacteroidales	Bacteroidaceae	Bacteroides	plebeius
OTU00994	0	3	4	0	0	0	Bacteria	Bacteroidetes	Bacteroidia	Bacteroidales	S24-7
OTU00995	5	3	0	0	0	0	Bacteria	Firmicutes	Clostridia	Clostridiales
OTU00996	3	0	0	0	3	0	Bacteria	Bacteroidetes	Bacteroidia	Bacteroidales	Odoribacteraceae	Butyricimonas
OTU00998	0	0	0	15	10	0	Bacteria	Firmicutes	Clostridia	Clostridiales	Lachnospiraceae	Dorea	formicigenerans
OTU00999	0	9	6	5	0	0	Bacteria	Actinobacteria	Acidimicrobiia	Acidimicrobiales	SC3-41
OTU01001	5	1	0	0	0	0	Bacteria	Proteobacteria	Gammaproteobacteria	Pseudomonadales	Moraxellaceae	Enhydrobacter
OTU01002	24	0	0	0	0	0	Bacteria	Actinobacteria	Thermoleophilia	Gaiellales	Gaiellaceae
OTU01003	0	0	2	3	0	4	Bacteria	Bacteroidetes	Bacteroidia	Bacteroidales
OTU01004	0	4	0	0	0	0	Bacteria	Bacteroidetes	Bacteroidia	Bacteroidales	Rikenellaceae
OTU01005	1	2	3	0	0	0	Bacteria	Bacteroidetes	Bacteroidia	Bacteroidales	Prevotellaceae	Prevotella	copri
OTU01006	0	3	0	2	0	0	Bacteria	Bacteroidetes	Bacteroidia	Bacteroidales	Odoribacteraceae	Butyricimonas
OTU01007	0	2	0	1	5	0	Bacteria	Firmicutes	Clostridia	Clostridiales	Ruminococcaceae
OTU01008	19	0	0	0	0	0	Bacteria	Actinobacteria	Acidimicrobiia	Acidimicrobiales	EB1017
OTU01009	0	0	0	0	3	0	Bacteria	Firmicutes	Clostridia	Clostridiales	Ruminococcaceae
OTU01010	0	0	0	3	0	0	Bacteria	Firmicutes	Clostridia	Clostridiales	Ruminococcaceae	Faecalibacterium	prausnitzii
OTU01011	3	0	2	2	0	0	Bacteria	Bacteroidetes	Bacteroidia	Bacteroidales	Bacteroidaceae	Bacteroides
OTU01012	20	0	0	0	0	0	Bacteria	Actinobacteria	Acidimicrobiia	Acidimicrobiales
OTU01013	0	9	0	9	0	11	Bacteria	Firmicutes	Clostridia	Clostridiales	Lachnospiraceae	Blautia
OTU01014	7	6	0	0	0	4	Bacteria	Tenericutes	Mollicutes	RF39
OTU01015	3	0	2	0	0	0	Bacteria	Bacteroidetes	Bacteroidia	Bacteroidales	Odoribacteraceae	Butyricimonas
OTU01020	0	6	0	7	5	0	Bacteria	Actinobacteria	Coriobacteriia	Coriobacteriales	Coriobacteriaceae	Collinsella	aerofaciens
OTU01023	1	0	3	4	0	4	Bacteria	Proteobacteria	Alphaproteobacteria	Rhodobacterales	Rhodobacteraceae
OTU01024	0	1	0	0	0	0	Bacteria	Bacteroidetes	Bacteroidia	Bacteroidales	Bacteroidaceae	Bacteroides	coprophilus
OTU01025	0	6	0	0	6	0	Bacteria	Tenericutes	Mollicutes	RF39
OTU01026	9	0	0	0	0	0	Bacteria	Proteobacteria	Alphaproteobacteria	Rhizobiales	Hyphomicrobiaceae	Rhodoplanes
OTU01028	0	0	0	0	4	0	Bacteria	Actinobacteria	Actinobacteria	Bifidobacteriales	Bifidobacteriaceae	Bifidobacterium
OTU01033	0	3	4	0	0	0	Bacteria	Bacteroidetes	Bacteroidia	Bacteroidales
OTU01034	0	3	1	2	0	0	Bacteria	Bacteroidetes	Bacteroidia	Bacteroidales	Paraprevotellaceae	Prevotella
OTU01035	1	2	3	0	0	0	Bacteria	Firmicutes	Clostridia	Clostridiales	Ruminococcaceae
OTU01037	0	0	0	0	2	0	Bacteria	Bacteroidetes	Bacteroidia	Bacteroidales	Bacteroidaceae	Bacteroides	ovatus
OTU01038	0	8	0	0	0	0	Bacteria	Actinobacteria	Actinobacteria	Actinomycetales	Propionibacteriaceae	Propionibacterium	acnes
OTU01040	22	0	0	0	0	0	Bacteria	Actinobacteria	Thermoleophilia	Solirubrobacterales	Patulibacteraceae
OTU01043	0	0	1	0	0	2	Bacteria	Firmicutes	Clostridia	Clostridiales	Veillonellaceae	Veillonella	dispar
OTU01044	0	2	2	0	0	2	Bacteria	Bacteroidetes	Bacteroidia	Bacteroidales	Porphyromonadaceae	Parabacteroides
OTU01045	0	0	4	0	0	0	Bacteria	Firmicutes	Bacilli	Lactobacillales	Streptococcaceae	Streptococcus
OTU01046	0	4	6	4	0	0	Bacteria	Firmicutes	Clostridia	Clostridiales	Ruminococcaceae
OTU01047	0	3	3	3	0	0	Bacteria	Firmicutes	Clostridia	Clostridiales	Lachnospiraceae	Dorea
OTU01048	5	6	0	0	0	4	Bacteria	Tenericutes	Mollicutes	RF39
OTU01049	0	0	0	2	0	0	Bacteria	Firmicutes	Bacilli	Lactobacillales	Lactobacillaceae
OTU01050	0	0	3	0	0	2	Bacteria	Firmicutes	Clostridia	Clostridiales	Veillonellaceae	Veillonella	dispar
OTU01051	0	2	0	0	0	0	Bacteria	Firmicutes	Clostridia	Clostridiales	Ruminococcaceae
OTU01052	0	0	0	0	3	4	Bacteria	Firmicutes	Erysipelotrichi	Erysipelotrichales	Erysipelotrichaceae	Eubacterium	dolichum
OTU01053	3	2	0	0	0	0	Bacteria	Firmicutes	Clostridia	Clostridiales	Ruminococcaceae	Faecalibacterium	prausnitzii
OTU01054	0	0	0	3	4	3	Bacteria	Bacteroidetes	Saprospirae	Saprospirales	Chitinophagaceae	Sediminibacterium
OTU01056	17	0	0	0	0	0	Bacteria	Acidobacteria	Chloracidobacteria	RB41
OTU01057	0	0	0	4	5	0	Bacteria	Firmicutes	Clostridia	Clostridiales	Ruminococcaceae
OTU01058	0	2	0	3	0	0	Bacteria	Firmicutes	Clostridia	Clostridiales	Ruminococcaceae
OTU01060	0	3	3	0	0	0	Bacteria	Firmicutes	Clostridia	Clostridiales	Ruminococcaceae
OTU01061	0	0	0	0	0	5	Bacteria	Firmicutes	Erysipelotrichi	Erysipelotrichales	Erysipelotrichaceae	Catenibacterium
OTU01062	0	2	2	0	0	0	Bacteria	Firmicutes	Clostridia	Clostridiales	Ruminococcaceae
OTU01064	0	2	0	3	0	0	Bacteria	Bacteroidetes	Flavobacteriia	Flavobacteriales	Flavobacteriaceae	Capnocytophaga
OTU01066	0	2	2	0	0	2	Bacteria	Firmicutes	Clostridia	Clostridiales	Veillonellaceae	Veillonella	dispar
OTU01067	7	5	0	0	0	0	Bacteria	Actinobacteria	Actinobacteria	Actinomycetales	Intrasporangiaceae	Janibacter
OTU01068	0	0	3	0	0	1	Bacteria	Firmicutes	Clostridia	Clostridiales	Ruminococcaceae
OTU01073	0	0	0	0	0	2	Bacteria	Bacteroidetes	Bacteroidia	Bacteroidales	Prevotellaceae	Prevotella
OTU01074	0	0	3	0	0	3	Bacteria	Bacteroidetes	Bacteroidia	Bacteroidales	Prevotellaceae	Prevotella	copri
OTU01075	0	0	4	0	0	4	Bacteria	Actinobacteria	Actinobacteria	Actinomycetales	Actinomycetaceae	Actinomyces
OTU01078	0	0	3	0	3	0	Bacteria	Firmicutes	Erysipelotrichi	Erysipelotrichales	Erysipelotrichaceae	Catenibacterium
OTU01080	2	0	0	0	0	0	Bacteria	Bacteroidetes	Bacteroidia	Bacteroidales	S24-7
OTU01082	0	2	0	0	0	2	Bacteria	Firmicutes	Clostridia	Clostridiales	Peptococcaceae	Peptococcus
OTU01083	6	0	0	0	0	0	Bacteria	Actinobacteria	Actinobacteria	Actinomycetales	Streptomycetaceae	Streptomyces
OTU01084	0	3	0	0	0	0	Bacteria	Firmicutes	Clostridia	Clostridiales	Ruminococcaceae
OTU01085	0	0	6	0	5	0	Bacteria	Actinobacteria	Coriobacteriia	Coriobacteriales	Coriobacteriaceae	Collinsella	aerofaciens
OTU01086	0	6	0	0	10	0	Bacteria	Firmicutes	Clostridia	Clostridiales	Lachnospiraceae
OTU01088	0	0	0	5	0	0	Bacteria	Tenericutes	Mollicutes	RF39
OTU01094	0	7	0	0	0	0	Bacteria	Actinobacteria	Actinobacteria	Actinomycetales	Corynebacteriaceae	Corynebacterium
OTU01095	0	0	5	4	0	0	Bacteria	Actinobacteria	Actinobacteria	Actinomycetales	ACK-M1
OTU01096	2	0	0	1	0	0	Bacteria	Proteobacteria	Gammaproteobacteria	Pasteurellales	Pasteurellaceae	Haemophilus	parainfluenzae
OTU01097	0	0	0	2	0	0	Bacteria	Bacteroidetes	Bacteroidia	Bacteroidales	Bacteroidaceae	Bacteroides
OTU01098	0	0	2	0	0	0	Bacteria	Proteobacteria	Gammaproteobacteria	Pasteurellales	Pasteurellaceae	Haemophilus	parainfluenzae
OTU01100	0	0	0	0	2	0	Bacteria	Proteobacteria	Gammaproteobacteria	Enterobacteriales	Enterobacteriaceae
OTU01101	2	2	0	0	0	0	Bacteria	Firmicutes	Clostridia	Clostridiales	Veillonellaceae	Veillonella	dispar
OTU01104	0	0	0	0	5	0	Bacteria	Firmicutes	Clostridia	Clostridiales	Ruminococcaceae
OTU01105	0	0	0	2	0	2	Bacteria	Bacteroidetes	Bacteroidia	Bacteroidales	Bacteroidaceae	Bacteroides	plebeius
OTU01107	0	1	0	0	0	0	Bacteria	Firmicutes	Clostridia	Clostridiales	Veillonellaceae	Veillonella	dispar
OTU01108	0	2	0	2	0	0	Bacteria	Firmicutes	Clostridia	Clostridiales	Lachnospiraceae	Blautia
OTU01110	17	0	0	0	0	0	Bacteria	Chloroflexi	Ellin6529
OTU01111	0	0	0	0	5	1	Bacteria	Proteobacteria	Betaproteobacteria	Burkholderiales	Comamonadaceae	Delftia
OTU01112	0	0	0	0	0	4	Bacteria	Firmicutes	Erysipelotrichi	Erysipelotrichales	Erysipelotrichaceae	Eubacterium	biforme
OTU01113	0	3	0	0	0	0	Bacteria	Firmicutes	Clostridia	Clostridiales	Mogibacteriaceae
OTU01115	0	0	2	0	0	2	Bacteria	Bacteroidetes	Bacteroidia	Bacteroidales	Bacteroidaceae	Bacteroides	uniformis
OTU01116	0	0	12	0	0	0	Bacteria	Firmicutes	Clostridia	Clostridiales	Lachnospiraceae	Blautia
OTU01117	0	0	0	2	0	0	Bacteria	Proteobacteria	Gammaproteobacteria	Enterobacteriales	Enterobacteriaceae	Klebsiella
OTU01118	0	0	1	2	0	0	Bacteria	Proteobacteria	Gammaproteobacteria	Enterobacteriales	Enterobacteriaceae
OTU01119	0	0	0	0	2	0	Bacteria	Proteobacteria	Gammaproteobacteria	Vibrionales	Vibrionaceae	Vibrio
OTU01120	0	3	0	0	0	0	Bacteria	Firmicutes	Clostridia	Clostridiales	Ruminococcaceae
OTU01121	0	3	0	0	3	0	Bacteria	Firmicutes	Clostridia	Clostridiales	Ruminococcaceae
OTU01122	0	1	0	0	0	0	Bacteria	Bacteroidetes	Flavobacteriia	Flavobacteriales	Flavobacteriaceae	Flavobacterium
OTU01123	17	0	0	0	0	0	Bacteria	Actinobacteria	Acidimicrobiia	Acidimicrobiales
OTU01124	0	0	0	3	0	0	Bacteria	Firmicutes	Clostridia	Clostridiales	Ruminococcaceae
OTU01125	0	5	0	0	0	0	Bacteria	Firmicutes	Erysipelotrichi	Erysipelotrichales	Erysipelotrichaceae	Catenibacterium
OTU01127	0	0	3	0	0	4	Bacteria	Firmicutes	Clostridia	Clostridiales	Lachnospiraceae	Coprococcus
OTU01129	0	0	3	0	0	0	Bacteria	Firmicutes	Erysipelotrichi	Erysipelotrichales	Erysipelotrichaceae	Catenibacterium
OTU01130	0	3	0	0	0	3	Bacteria	Firmicutes	Clostridia	Clostridiales	Ruminococcaceae	Faecalibacterium	prausnitzii
OTU01131	0	2	2	0	0	0	Bacteria	Firmicutes	Clostridia	Clostridiales
OTU01136	0	0	0	3	0	0	Bacteria	Bacteroidetes	Bacteroidia	Bacteroidales	Bacteroidaceae	Bacteroides	ovatus
OTU01137	0	0	0	4	0	0	Bacteria	Bacteroidetes	Bacteroidia	Bacteroidales
OTU01138	0	0	11	0	0	0	Bacteria	Proteobacteria	Gammaproteobacteria	Enterobacteriales	Enterobacteriaceae
OTU01139	0	0	2	0	0	0	Bacteria	Bacteroidetes	Bacteroidia	Bacteroidales	Bacteroidaceae	Bacteroides
OTU01142	10	0	0	0	0	0	Bacteria	Firmicutes	Clostridia	Clostridiales	Lachnospiraceae	Dorea
OTU01143	0	3	3	0	0	0	Bacteria	Firmicutes	Clostridia	Clostridiales	Ruminococcaceae
OTU01146	14	0	0	0	0	0	Bacteria	Firmicutes	Clostridia	Clostridiales	Ruminococcaceae	Ruminococcus
OTU01150	17	0	0	0	0	0	Bacteria	Actinobacteria	Actinobacteria	Micrococcales
OTU01152	0	0	0	0	0	12	Bacteria	Proteobacteria	Gammaproteobacteria	Enterobacteriales	Enterobacteriaceae
OTU01158	0	2	0	0	0	0	Bacteria	Firmicutes	Clostridia	Clostridiales
OTU01161	0	0	2	0	0	0	Bacteria	Bacteroidetes	Bacteroidia	Bacteroidales	Bacteroidaceae	Bacteroides
OTU01162	0	0	0	0	0	2	Bacteria	Firmicutes	Erysipelotrichi	Erysipelotrichales	Erysipelotrichaceae	Catenibacterium
OTU01164	3	0	0	3	0	0	Bacteria	Bacteroidetes	Bacteroidia	Bacteroidales	S24-7
OTU01165	15	0	0	0	0	0	Bacteria	Actinobacteria	Thermoleophilia	Gaiellales	Gaiellaceae
OTU01171	0	0	4	0	0	0	Bacteria	Actinobacteria	Coriobacteriia	Coriobacteriales	Coriobacteriaceae	Collinsella	aerofaciens
OTU01173	0	2	0	0	0	0	Bacteria	Firmicutes	Clostridia	Clostridiales	Ruminococcaceae	Faecalibacterium	prausnitzii
OTU01175	30	0	0	0	0	0	Bacteria	Chloroflexi	TK10	B07_WMSP1
OTU01176	0	0	0	0	2	0	Bacteria	Firmicutes	Bacilli	Lactobacillales	Lactobacillaceae
OTU01178	2	0	0	0	0	0	Bacteria	Bacteroidetes	Bacteroidia	Bacteroidales	Paraprevotellaceae	Paraprevotella
OTU01180	0	0	5	0	0	0	Bacteria	Actinobacteria	Actinobacteria	Actinomycetales	Micrococcaceae
OTU01181	0	0	0	0	0	2	Bacteria	Firmicutes	Clostridia	Clostridiales	Lachnospiraceae	Coprococcus	eutactus
OTU01182	0	0	3	0	0	0	Bacteria	Firmicutes	Clostridia	Clostridiales	Ruminococcaceae	Oscillospira
OTU01184	12	0	0	0	0	0	Bacteria	Actinobacteria	Actinobacteria	Actinomycetales
OTU01186	0	3	2	0	0	0	Bacteria	Proteobacteria	Betaproteobacteria	Burkholderiales
OTU01187	0	2	0	0	0	0	Bacteria	Firmicutes	Clostridia	Clostridiales	Ruminococcaceae
OTU01190	0	0	0	5	0	0	Bacteria	Firmicutes	Clostridia	Clostridiales	Ruminococcaceae
OTU01192	13	0	0	0	0	0	Bacteria	Verrucomicrobia	Spartobacteria	[Chthoniobacterales]	Chthoniobacteraceae	DA101
OTU01195	0	0	0	0	0	3	Bacteria	Firmicutes	Clostridia	Clostridiales	Ruminococcaceae
OTU01196	17	0	0	0	0	0	Bacteria	Actinobacteria	MB-A2-108	0319-7L14
OTU01198	1	0	0	3	0	0	Bacteria	Bacteroidetes	Bacteroidia	Bacteroidales	Rikenellaceae
OTU01199	0	0	0	0	13	0	Bacteria	Actinobacteria	Coriobacteriia	Coriobacteriales	Coriobacteriaceae	Slackia
OTU01200	0	0	0	0	15	0	Bacteria	Firmicutes	Clostridia	Clostridiales	Lachnospiraceae	[Ruminococcus]	gnavus
OTU01201	0	0	0	0	2	0	Bacteria	Fusobacteria	Fusobacteriia	Fusobacteriales	Leptotrichiaceae	Leptotrichia
OTU01202	0	5	0	0	0	6	Bacteria	Actinobacteria	Coriobacteriia	Coriobacteriales	Coriobacteriaceae	Collinsella	aerofaciens
OTU01209	0	0	0	2	0	0	Bacteria	Proteobacteria	Gammaproteobacteria	Pseudomonadales	Moraxellaceae	Acinetobacter	rhizosphaerae
OTU01210	0	0	0	1	0	0	Bacteria	Proteobacteria	Gammaproteobacteria	Pasteurellales	Pasteurellaceae	Haemophilus	parainfluenzae
OTU01215	0	0	0	0	0	5	Bacteria	Tenericutes	Mollicutes	RF39
OTU01216	0	0	0	2	0	0	Bacteria	Firmicutes	Erysipelotrichi	Erysipelotrichales	Erysipelotrichaceae	[Eubacterium]	dolichum
OTU01218	0	2	0	0	0	0	Bacteria	Firmicutes	Clostridia	Clostridiales	Veillonellaceae	Veillonella	dispar
OTU01219	0	0	0	4	0	0	Bacteria	Proteobacteria	Betaproteobacteria	Burkholderiales	Comamonadaceae	Rhodoferax
OTU01220	10	0	0	0	0	0	Bacteria	Actinobacteria	Acidimicrobiia	Acidimicrobiales	C111
OTU01224	0	0	2	0	0	0	Bacteria	Firmicutes	Clostridia	Clostridiales	[Mogibacteriaceae]
OTU01226	0	0	0	0	3	0	Bacteria	Bacteroidetes	Bacteroidia	Bacteroidales	Prevotellaceae	Prevotella	copri
OTU01227	0	0	0	0	2	0	Bacteria	Bacteroidetes	Flavobacteriia	Flavobacteriales	Flavobacteriaceae	Flavobacterium
OTU01228	0	0	0	0	3	0	Bacteria	Firmicutes	Erysipelotrichi	Erysipelotrichales	Erysipelotrichaceae	Catenibacterium
OTU01229	0	0	0	5	0	0	Bacteria	Tenericutes	Mollicutes	RF39
OTU01230	6	0	0	0	0	0	Bacteria	Actinobacteria	Actinobacteria	Actinomycetales	Streptomycetaceae	Streptomyces
OTU01234	0	0	3	0	0	0	Bacteria	Firmicutes	Erysipelotrichi	Erysipelotrichales	Erysipelotrichaceae	[Eubacterium]	biforme
OTU01235	0	0	0	0	5	0	Bacteria	Actinobacteria	Acidimicrobiia	Acidimicrobiales	C111
OTU01237	0	0	3	0	0	0	Bacteria	Bacteroidetes	Bacteroidia	Bacteroidales	Prevotellaceae	Prevotella	copri
OTU01239	1	0	1	0	0	0	Bacteria	Firmicutes	Bacilli	Lactobacillales	Lactobacillaceae
OTU01242	0	0	0	2	0	0	Bacteria	Bacteroidetes	Bacteroidia	Bacteroidales	Bacteroidaceae	Bacteroides	ovatus
OTU01245	0	3	0	0	0	0	Bacteria	Firmicutes	Clostridia	Clostridiales	Ruminococcaceae
OTU01247	0	0	0	10	0	0	Bacteria	Firmicutes	Clostridia	Clostridiales	Lachnospiraceae
OTU01250	0	3	0	0	0	0	Bacteria	Proteobacteria	Alphaproteobacteria	Rhodospirillales	Rhodospirillaceae
OTU01253	0	1	2	0	0	0	Bacteria	Bacteroidetes	Bacteroidia	Bacteroidales	Bacteroidaceae	Bacteroides
OTU01254	0	0	2	0	0	0	Bacteria	Bacteroidetes	Bacteroidia	Bacteroidales	Bacteroidaceae	Bacteroides	plebeius
OTU01265	0	2	0	1	0	0	Bacteria	Firmicutes	Bacilli	Lactobacillales	Lactobacillaceae	Lactobacillus	zeae
OTU01268	0	0	3	0	0	0	Bacteria	Firmicutes	Clostridia	Clostridiales	Ruminococcaceae
OTU01277	10	0	0	0	0	0	Bacteria	Actinobacteria	MB-A2-108	0319-7L14
OTU01280	6	0	0	0	0	0	Bacteria	Proteobacteria	Alphaproteobacteria	Rhizobiales	Beijerinckiaceae
OTU01281	0	0	0	9	0	0	Bacteria	Proteobacteria	Gammaproteobacteria	Enterobacteriales	Enterobacteriaceae
OTU01286	0	0	0	0	0	6	Bacteria	TM7	TM7-3
OTU01287	0	0	2	0	0	0	Bacteria	Proteobacteria	Epsilonproteobacteria	Campylobacterales	Campylobacteraceae	Campylobacter
OTU01288	2	0	0	0	0	0	Bacteria	Firmicutes	Bacilli	Lactobacillales	Lactobacillaceae
OTU01291	10	0	0	0	0	0	Bacteria	Chloroflexi	Gitt-GS-136
OTU01295	3	3	0	0	0	0	Bacteria	Actinobacteria	Actinobacteria	Actinomycetales	Dietziaceae	Dietzia
OTU01297	10	0	0	0	0	0	Bacteria	Actinobacteria	MB-A2-108	0319-7L14
OTU01309	0	0	0	0	4	0	Bacteria	Bacteroidetes	Flavobacteriia	Flavobacteriales	Cryomorphaceae	Fluviicola
OTU01311	0	3	0	0	0	0	Bacteria	Actinobacteria	Actinobacteria	Bifidobacteriales	Bifidobacteriaceae	Bifidobacterium
OTU01313	0	0	0	0	0	3	Bacteria	Bacteroidetes	Bacteroidia	Bacteroidales	Odoribacteraceae	Butyricimonas
OTU01320	11	0	0	0	0	0	Bacteria	Actinobacteria	Actinobacteria	Actinomycetales	Frankiaceae
OTU01330	0	0	0	0	0	4	Bacteria	Proteobacteria	Gammaproteobacteria	Cardiobacteriales	Cardiobacteriaceae	Cardiobacterium
OTU01331	9	0	0	0	0	0	Bacteria	Actinobacteria	Thermoleophilia	Solirubrobacterales
OTU01332	6	0	0	0	0	0	Bacteria	Actinobacteria	Actinobacteria	Actinomycetales	Kineosporiaceae
OTU01334	5	0	0	0	0	0	Bacteria	Actinobacteria	Actinobacteria	Actinomycetales	Pseudonocardiaceae	Pseudonocardia
OTU01337	11	0	0	0	0	0	Bacteria	Actinobacteria	Thermoleophilia	Solirubrobacterales
OTU01338	0	0	0	2	0	0	Bacteria	Bacteroidetes	Bacteroidia	Bacteroidales	Paraprevotellaceae	Prevotella
OTU01339	20	0	0	0	0	0	Bacteria	Chloroflexi	TK10	B07_WMSP1	FFCH4570
OTU01340	0	2	0	0	0	0	Bacteria	Bacteroidetes	Bacteroidia	Bacteroidales	Porphyromonadaceae	Porphyromonas
OTU01342	0	0	3	2	0	0	Bacteria	Bacteroidetes	Sphingobacteriia	Sphingobacteriales	Sphingobacteriaceae
OTU01344	0	3	0	0	0	0	Bacteria	Firmicutes	Clostridia	Clostridiales	Lachnospiraceae
OTU01353	0	0	0	2	0	0	Bacteria	Fusobacteria	Fusobacteriia	Fusobacteriales	Leptotrichiaceae	Leptotrichia
OTU01362	2	0	0	0	0	0	Bacteria	Firmicutes	Bacilli	Bacillales	Bacillaceae	Bacillus
OTU01363	9	0	0	0	0	0	Bacteria	Actinobacteria	Thermoleophilia	Gaiellales	Gaiellaceae
OTU01367	10	0	0	0	0	0	Bacteria	Actinobacteria	Actinobacteria	Micrococcales
OTU01370	0	3	0	0	0	0	Bacteria	Actinobacteria	Actinobacteria	Actinomycetales	Micrococcaceae	Kocuria	palustris
OTU01372	8	0	0	0	0	0	Bacteria	Actinobacteria	Actinobacteria	Actinomycetales	Gordoniaceae	Gordonia
OTU01376	7	0	0	0	0	0	Bacteria	Proteobacteria	Alphaproteobacteria	Sphingomonadales	Sphingomonadaceae	Kaistobacter
OTU01378	0	0	4	0	0	0	Bacteria	Firmicutes	Erysipelotrichi	Erysipelotrichales	Erysipelotrichaceae	Catenibacterium
OTU01382	0	0	0	0	0	1	Bacteria	Bacteroidetes	Bacteroidia	Bacteroidales	Bacteroidaceae	Bacteroides
OTU01395	8	0	0	0	0	0	Bacteria	Actinobacteria	Thermoleophilia	Gaiellales	Gaiellaceae
OTU01398	5	0	0	0	0	0	Bacteria	Proteobacteria	Alphaproteobacteria	Rhizobiales	Beijerinckiaceae
OTU01405	0	0	0	4	0	0	Bacteria	Proteobacteria	Betaproteobacteria	Burkholderiales	Comamonadaceae	Limnohabitans
OTU01407	11	0	0	0	0	0	Bacteria	Actinobacteria	Thermoleophilia	Solirubrobacterales
OTU01413	8	0	0	0	0	0	Bacteria	Chloroflexi	Ellin6529
OTU01418	8	0	0	0	0	0	Bacteria	Actinobacteria	Actinobacteria	Actinomycetales	Pseudonocardiaceae
OTU01436	6	0	0	0	0	0	Bacteria	Actinobacteria	Actinobacteria	Micrococcales
OTU01446	8	0	0	0	0	0	Bacteria	Actinobacteria	Thermoleophilia	Gaiellales	Gaiellaceae
OTU01448	0	0	0	1	0	0	Bacteria	Bacteroidetes	Bacteroidia	Bacteroidales	Bacteroidaceae	Bacteroides
OTU01449	8	0	0	0	0	0	Bacteria	Actinobacteria	Thermoleophilia	Gaiellales	Gaiellaceae
OTU01450	8	0	0	0	0	0	Bacteria	Actinobacteria	Thermoleophilia	Gaiellales	Gaiellaceae
OTU01451	10	0	0	0	0	0	Bacteria	Chloroflexi	Ellin6529
OTU01453	5	0	0	0	0	0	Bacteria	Actinobacteria	Actinobacteria	Actinomycetales	Dermacoccaceae	Dermacoccus
OTU01463	9	0	0	0	0	0	Bacteria	Actinobacteria	Actinobacteria	Actinomycetales	Nocardioidaceae
OTU01468	4	0	0	0	0	0	Bacteria	Proteobacteria	Alphaproteobacteria	Rhizobiales	Bradyrhizobiaceae	Balneimonas
OTU01473	5	0	0	0	0	0	Bacteria	Firmicutes	Clostridia	Clostridiales	Ruminococcaceae
OTU01475	6	0	0	0	0	0	Bacteria	Actinobacteria	Rubrobacteria	Rubrobacterales	Rubrobacteraceae
OTU01483	6	0	0	0	0	0	Bacteria	Actinobacteria	Actinobacteria	Actinomycetales	Micromonosporaceae
OTU01486	8	0	0	0	0	0	Bacteria	Actinobacteria	Thermoleophilia	Gaiellales	Gaiellaceae
OTU01490	5	0	0	0	0	0	Bacteria	Actinobacteria	Actinobacteria	Actinomycetales	Propionibacteriaceae
OTU01494	5	0	0	0	0	0	Bacteria	Actinobacteria	Actinobacteria	Actinomycetales	Micromonosporaceae
OTU01498	4	0	0	0	0	0	Bacteria	Actinobacteria	Actinobacteria	Actinomycetales	Streptosporangiaceae	Nonomuraea
OTU01502	6	0	0	0	0	0	Bacteria	Actinobacteria	Thermoleophilia	Gaiellales	Gaiellaceae
OTU01504	2	0	0	0	0	0	Bacteria	Proteobacteria	Alphaproteobacteria	Rhodospirillales	Rhodospirillaceae
OTU01505	7	0	0	0	0	0	Bacteria	Chloroflexi	Gitt-GS-136
OTU01507	4	0	0	0	0	0	Bacteria	Actinobacteria	Actinobacteria	Actinomycetales	Geodermatophilaceae	Geodermatophilus
OTU01531	4	0	0	0	0	0	Bacteria	Actinobacteria	Actinobacteria	Actinomycetales	Geodermatophilaceae
OTU01532	0	0	0	2	0	0	Bacteria	Actinobacteria	Actinobacteria	Actinomycetales	Micrococcaceae	Rothia	dentocariosa
OTU01534	3	0	0	0	0	0	Bacteria	Actinobacteria	Actinobacteria	Actinomycetales	Micromonosporaceae
OTU01535	5	0	0	0	0	0	Bacteria	Actinobacteria	Rubrobacteria	Rubrobacterales	Rubrobacteraceae	Rubrobacter
OTU01536	6	0	0	0	0	0	Bacteria	Verrucomicrobia	Spartobacteria	Chthoniobacterales	Chthoniobacteraceae	DA101
OTU01542	7	0	0	0	0	0	Bacteria	Actinobacteria	Thermoleophilia	Gaiellales	Gaiellaceae
OTU01545	8	0	0	0	0	0	Bacteria	Actinobacteria	Actinobacteria	Actinomycetales	Mycobacteriaceae	Mycobacterium
OTU01549	0	0	0	3	0	0	Bacteria	Actinobacteria	Actinobacteria	Actinomycetales	Corynebacteriaceae	Corynebacterium
OTU01557	0	5	0	0	0	0	Bacteria	Verrucomicrobia	Spartobacteria	Chthoniobacterales	Chthoniobacteraceae	Candidatus.Xiphinematobacter
OTU01567	4	0	0	0	0	0	Bacteria	Actinobacteria	Actinobacteria	Actinomycetales	Geodermatophilaceae	Geodermatophilus	obscurus
OTU01574	6	0	0	0	0	0	Bacteria	Armatimonadetes	0319-6E2
OTU01575	6	0	0	0	0	0	Bacteria	Actinobacteria	Thermoleophilia	Gaiellales	Gaiellaceae
OTU01576	3	0	0	0	0	0	Bacteria	Proteobacteria	Alphaproteobacteria	Rhizobiales	Bradyrhizobiaceae
OTU01582	4	0	0	0	0	0	Bacteria	Actinobacteria	Actinobacteria	Actinomycetales	Micromonosporaceae	Virgisporangium	ochraceum
OTU01589	4	0	0	0	0	0	Bacteria	Actinobacteria	Actinobacteria	Actinomycetales	Micromonosporaceae	Virgisporangium	ochraceum
OTU01592	2	0	0	0	0	0	Bacteria	Proteobacteria	Alphaproteobacteria	Rhizobiales	Hyphomicrobiaceae	Rhodoplanes
OTU01594	7	0	0	0	0	0	Bacteria	Actinobacteria	Actinobacteria	Actinomycetales	Nocardioidaceae	Kribbella
OTU01597	5	0	0	0	0	0	Bacteria	Actinobacteria	Acidimicrobiia	Acidimicrobiales	AKIW874
OTU01604	5	0	0	0	0	0	Bacteria	Proteobacteria	Alphaproteobacteria	Rhizobiales	Phyllobacteriaceae	Mesorhizobium
OTU01606	0	0	0	0	0	1	Bacteria	Proteobacteria	Gammaproteobacteria	Pasteurellales	Pasteurellaceae	Haemophilus	influenzae
OTU01619	1	0	0	0	0	0	Bacteria	Actinobacteria	Thermoleophilia	Solirubrobacterales	Conexibacteraceae
OTU01620	5	0	0	0	0	0	Bacteria	Actinobacteria	Thermoleophilia	Solirubrobacterales
OTU01623	4	0	0	0	0	0	Bacteria	Actinobacteria	Thermoleophilia	Gaiellales	Gaiellaceae
OTU01626	4	0	0	0	0	0	Bacteria	Actinobacteria	Acidimicrobiia	Acidimicrobiales
OTU01629	3	0	0	0	0	0	Bacteria	Actinobacteria	Actinobacteria	Actinomycetales	Streptomycetaceae	Streptomyces
OTU01630	0	0	0	0	0	3	Bacteria	Proteobacteria	Betaproteobacteria	Burkholderiales	Oxalobacteraceae
OTU01631	2	0	0	0	0	0	Bacteria	Proteobacteria	Alphaproteobacteria	Rhizobiales	Hyphomicrobiaceae	Rhodoplanes
OTU01632	7	0	0	0	0	0	Bacteria	Actinobacteria	Thermoleophilia	Gaiellales	Gaiellaceae
OTU01633	3	0	0	0	0	0	Bacteria	Actinobacteria	Thermoleophilia	Solirubrobacterales
OTU01636	6	0	0	0	0	0	Bacteria	Actinobacteria	Thermoleophilia	Gaiellales	Gaiellaceae
OTU01642	6	0	0	0	0	0	Bacteria	Verrucomicrobia	Spartobacteria	Chthoniobacterales	Chthoniobacteraceae	DA101
OTU01658	5	0	0	0	0	0	Bacteria	Actinobacteria	Thermoleophilia	Gaiellales	Gaiellaceae
OTU01669	6	0	0	0	0	0	Bacteria	Acidobacteria	Chloracidobacteria	RB41
OTU01672	2	0	0	0	0	0	Bacteria	Proteobacteria	Alphaproteobacteria	Rhizobiales	Hyphomicrobiaceae	Rhodoplanes
OTU01673	8	0	0	0	0	0	Bacteria	Chloroflexi	TK10	B07_WMSP1
OTU01674	3	0	0	0	0	0	Bacteria	Actinobacteria	Thermoleophilia	Gaiellales	Gaiellaceae
OTU01690	0	3	0	0	0	0	Bacteria	Verrucomicrobia	Spartobacteria	Chthoniobacterales	Chthoniobacteraceae	Candidatus.Xiphinematobacter
OTU01692	2	0	0	0	0	0	Bacteria	Actinobacteria	Actinobacteria	Actinomycetales	Streptosporangiaceae
OTU01695	3	0	0	0	0	0	Bacteria	Actinobacteria	Thermoleophilia	Gaiellales	Gaiellaceae
OTU01698	5	0	0	0	0	0	Bacteria	Actinobacteria	Thermoleophilia	Solirubrobacterales
OTU01703	11	0	0	0	0	0	Bacteria	Chloroflexi	TK10	B07_WMSP1
OTU01711	5	0	0	0	0	0	Bacteria	Gemmatimonadetes	Gemm-1
OTU01713	0	8	0	0	0	0	Bacteria	Acidobacteria	Acidobacteriia	Acidobacteriales	Koribacteraceae	Candidatus.Koribacter
OTU01721	4	0	0	0	0	0	Bacteria	Actinobacteria	MB-A2-108	0319-7L14
OTU01722	5	0	0	0	0	0	Bacteria	Actinobacteria	Rubrobacteria	Rubrobacterales	Rubrobacteraceae	Rubrobacter
OTU01742	3	0	0	0	0	0	Bacteria	Proteobacteria	Alphaproteobacteria	Rhizobiales	Hyphomicrobiaceae	Rhodoplanes
OTU01750	4	0	0	0	0	0	Bacteria	Actinobacteria	Thermoleophilia	Gaiellales	Gaiellaceae
OTU01752	5	0	0	0	0	0	Bacteria	Actinobacteria	Acidimicrobiia	Acidimicrobiales
OTU01760	5	0	0	0	0	0	Bacteria	Actinobacteria	Thermoleophilia	Gaiellales	Gaiellaceae
OTU01766	3	0	0	0	0	0	Bacteria	Actinobacteria	Actinobacteria	Actinomycetales	Geodermatophilaceae
OTU01775	4	0	0	0	0	0	Bacteria	Acidobacteria	Sva0725	Sva0725
OTU01784	2	0	0	0	0	0	Bacteria	Proteobacteria	Alphaproteobacteria	Rhodospirillales	Rhodospirillaceae
OTU01800	3	0	0	0	0	0	Bacteria	Actinobacteria	Actinobacteria	Actinomycetales	Pseudonocardiaceae	Pseudonocardia
OTU01820	5	0	0	0	0	0	Bacteria	Chloroflexi	Chloroflexi	Roseiflexales
